# Supplementary material for: Di-μ-azido-κ4 N 1:N 1′-bis­({1-[(E)-phen­yl(pyridin-2-yl-κN)methyl­idene]thio­semi­carbazidato-κ2 N 1,S}copper(II))
Source: Acta Crystallogr Sect E Struct Rep Online. 2012 Aug 23;68(Pt 9):m1195. doi: 10.1107/S1600536812035751 (PMC3435612; doi:10.1107/S1600536812035751)
Supplement: Supplementary file 1 [file e-68-m1195-sup1.cif]

##############################################################################
#                                                                            #
# This CIF contains the data in a paper accepted for publication in          #
# Acta Crystallographica Section E. It conforms to the requirements of       #
# Notes for Authors for Acta Crystallographica Section E, and has been       #
# peer reviewed under the auspices of the IUCr Commission on Journals.       #
#                                                                            #
# Full details of the Crystallographic Information File format               #
# are given in the paper "The Crystallographic Information File (CIF):       #
# a New Standard Archive File for Crystallography" by S. R. Hall, F. H.      #
# Allen and I. D. Brown [Acta Cryst. (1991), A47, 655-685].                  #
#                                                                            #
# The current version of the core CIF dictionary is obtainable from          #
# ftp://ftp.iucr.org/pub/cif_core.dic.                                       #
#                                                                            #
# Software is freely available for graphical display of the structure(s)     #
# in this CIF. For information consult the CIF software page                 #
# http://www.iucr.org/resources/cif/software.                                #
#                                                                            #
# This file may be used for bona fide research purposes within the           #
# scientific community so long as proper attribution is given to the journal # 
# article from which it was obtained.                                        #
#                                                                            #
##############################################################################
data_global
_audit_creation_method     SHELXL-97
_journal_date_recd_electronic     2012-08-14
_journal_date_accepted     2012-08-14
_journal_name_full     'Acta Crystallographica, Section E'
_journal_year     2012
_journal_volume     68
_journal_issue      9
_journal_page_first     m1195
_journal_page_last     m1195
_journal_paper_category     QM
_journal_paper_doi     10.1107/S1600536812035751
_journal_coeditor_code     XU5611
_publ_contact_author
;
     Dr. Seik Weng Ng
     Department of Chemistry
     University of Malaya
     50603 Kuala Lumpur
     Malaysia
;
_publ_contact_author_email     seikweng@um.edu.my
_publ_contact_author_fax     '03 7967 4193'
_publ_contact_author_phone     '03 7967 6778'
_publ_section_title
;\
Di-\m-azido-\k^4^<i>N</i>^1^:<i>N</i>^1'^-bis({1-[(<i>E</i>)-phenyl(pyridin-2-\
yl-\k<i>N</i>)methylidene]thiosemicarbazidato-\k^2^<i>N</i>^1^,<i>S</i>}\
copper(II))
;
loop_
    _publ_author_name
    _publ_author_address
    'Kunnath, Roji J.'
;
      Department of Applied Chemistry
      Cochin University of Science and Technology
      Kochi 682 022
      India
;
    'Prathapachandra Kurup, M.R.'
;
     Department of Applied Chemistry
     Cochin University of Science and Technology
     Kochi 682 022
     India
;
    'Ng, Seik Weng'
;
     Department of Chemistry
     University of Malaya
     50603 Kuala Lumpur
     Malaysia
     Chemistry Department
     King Abdulaziz University
     PO Box 80203 Jeddah
     Saudi Arabia
;
data_I
_audit_creation_method     SHELXL-97
_chemical_name_systematic
;
Di-\m-azido-\k^4^<i>N</i>^1^:<i>N</i>^1'^-bis({1-[(<i>E</i>)-phenyl(pyridin-
2-yl-\k<i>N</i>)methylidene]thiosemicarbazidato-
\k^2^<i>N</i>^1^,<i>S</i>}copper(II))
;
_chemical_name_common     ?
_chemical_formula_moiety     'C26 H22 Cu2 N14 S2'
_chemical_formula_sum     'C26 H22 Cu2 N14 S2'
_chemical_formula_iupac     '[Cu2 (C13 H11 N4 S)2 (N3)2]'
_chemical_formula_weight     721.78
_chemical_melting_point     ?
_symmetry_cell_setting     monoclinic
_symmetry_space_group_name_H-M     'P 21/c'
_symmetry_space_group_name_Hall     '-P 2ybc'
loop_
    _symmetry_equiv_pos_as_xyz
    'x, y, z'
    '-x, y+1/2, -z+1/2'
    '-x, -y, -z'
    'x, -y-1/2, z-1/2'
_cell_length_a     11.2462(12)
_cell_length_b     7.2344(10)
_cell_length_c     18.519(2)
_cell_angle_alpha     90.00
_cell_angle_beta     96.653(5)
_cell_angle_gamma     90.00
_cell_volume     1496.5(3)
_cell_formula_units_Z     2
_cell_measurement_reflns_used     4663
_cell_measurement_theta_min     3.03
_cell_measurement_theta_max     28.33
_cell_measurement_temperature     295(2)
_exptl_crystal_description     prism
_exptl_crystal_colour     'dark green'
_exptl_crystal_size_max     0.35
_exptl_crystal_size_mid     0.30
_exptl_crystal_size_min     0.25
_exptl_crystal_density_diffrn     1.602
_exptl_crystal_density_meas     ?
_exptl_crystal_density_method     'not measured'
_exptl_crystal_F_000     732
_exptl_absorpt_coefficient_mu     1.605
_exptl_absorpt_correction_type     multi-scan
_exptl_absorpt_process_details     '(SADABS; Sheldrick, 1996)'
_exptl_absorpt_correction_T_min     0.6035
_exptl_absorpt_correction_T_max     0.6897
_diffrn_ambient_temperature     295(2)
_diffrn_radiation_type     MoK\a
_diffrn_radiation_wavelength     0.71073
_diffrn_radiation_source     'fine-focus sealed tube'
_diffrn_radiation_monochromator     graphite
_diffrn_measurement_device_type     'Bruker Kappa APEXII'
_diffrn_measurement_method     '\w scans'
_diffrn_detector_area_resol_mean     ?
_diffrn_reflns_number     13614
_diffrn_reflns_av_R_equivalents     0.0746
_diffrn_reflns_av_sigmaI/netI     0.0681
_diffrn_reflns_theta_min     2.21
_diffrn_reflns_theta_max     28.40
_diffrn_reflns_theta_full     28.40
_diffrn_measured_fraction_theta_max     0.997
_diffrn_measured_fraction_theta_full     0.997
_diffrn_reflns_limit_h_min     -14
_diffrn_reflns_limit_h_max     15
_diffrn_reflns_limit_k_min     -9
_diffrn_reflns_limit_k_max     9
_diffrn_reflns_limit_l_min     -24
_diffrn_reflns_limit_l_max     24
_diffrn_standards_number     0
_diffrn_standards_interval_count     0
_diffrn_standards_interval_time     0
_diffrn_standards_decay_%     0
_reflns_number_total     3747
_reflns_number_gt     2973
_reflns_threshold_expression     I>2\s(I)
_refine_ls_structure_factor_coef     Fsqd
_refine_ls_matrix_type     full
_refine_ls_R_factor_all     0.0587
_refine_ls_R_factor_gt     0.0448
_refine_ls_wR_factor_gt     0.1218
_refine_ls_wR_factor_ref     0.1337
_refine_ls_goodness_of_fit_ref     1.044
_refine_ls_restrained_S_all     1.044
_refine_ls_number_reflns     3747
_refine_ls_number_parameters     205
_refine_ls_number_restraints     2
_refine_ls_hydrogen_treatment     mixed
_refine_ls_weighting_scheme     calc
_refine_ls_weighting_details
         'calc w=1/[\s^2^(Fo^2^)+(0.0694P)^2^+0.1161P] where P=(Fo^2^+2Fc^2^)/3'
_atom_sites_solution_hydrogens     geom
_atom_sites_solution_primary     direct
_atom_sites_solution_secondary     difmap
_refine_ls_shift/su_max     0.001
_refine_ls_shift/su_mean     0.001
_refine_diff_density_max     0.541
_refine_diff_density_min     -0.657
_refine_ls_extinction_method     none
_refine_ls_extinction_coef     ?
loop_
    _atom_type_symbol
    _atom_type_description
    _atom_type_scat_dispersion_real
    _atom_type_scat_dispersion_imag
    _atom_type_scat_source
    'C' 'C' 0.0033 0.0016
                         'International Tables Vol C Tables 4.2.6.8 and 6.1.1.4'
    'H' 'H' 0.0000 0.0000
                         'International Tables Vol C Tables 4.2.6.8 and 6.1.1.4'
    'N' 'N' 0.0061 0.0033
                         'International Tables Vol C Tables 4.2.6.8 and 6.1.1.4'
    'S' 'S' 0.1246 0.1234
                         'International Tables Vol C Tables 4.2.6.8 and 6.1.1.4'
    'Cu' 'Cu' 0.3201 1.2651
                         'International Tables Vol C Tables 4.2.6.8 and 6.1.1.4'
_computing_data_collection     'APEX2 (Bruker, 2010)'
_computing_cell_refinement     'SAINT (Bruker, 2010)'
_computing_data_reduction     'SAINT (Bruker, 2010)'
_computing_structure_solution     'SHELXS97 (Sheldrick, 2008)'
_computing_structure_refinement     'SHELXL97 (Sheldrick, 2008)'
_computing_molecular_graphics     'X-SEED (Barbour, 2001)'
_computing_publication_material     'publCIF (Westrip, 2010)'
loop_
    _atom_site_type_symbol
    _atom_site_label
    _atom_site_fract_x
    _atom_site_fract_y
    _atom_site_fract_z
    _atom_site_U_iso_or_equiv
    _atom_site_adp_type
    _atom_site_calc_flag
    _atom_site_refinement_flags
    _atom_site_occupancy
    _atom_site_symmetry_multiplicity
    _atom_site_disorder_assembly
    _atom_site_disorder_group
    Cu Cu1 0.40816(2) 0.66511(5) 0.521018(15) 0.03737(14) Uani d . 1 1 . .
    S S1 0.31362(6) 0.55753(11) 0.61376(3) 0.0469(2) Uani d . 1 1 . .
    N N1 0.24572(17) 0.7151(3) 0.47503(10) 0.0345(4) Uani d . 1 1 . .
    N N2 0.14750(19) 0.6402(3) 0.50005(12) 0.0408(5) Uani d . 1 1 . .
    N N3 0.0841(2) 0.4802(5) 0.59265(14) 0.0617(8) Uani d D 1 1 . .
    H H1 0.023(2) 0.456(6) 0.5610(15) 0.074 Uiso d D 1 1 . .
    H H2 0.101(3) 0.422(5) 0.6343(12) 0.074 Uiso d D 1 1 . .
    N N4 0.44641(18) 0.8236(3) 0.43679(11) 0.0377(5) Uani d . 1 1 . .
    N N5 0.5749(2) 0.6199(4) 0.55657(12) 0.0468(6) Uani d . 1 1 . .
    N N6 0.6113(2) 0.5803(4) 0.61823(13) 0.0487(6) Uani d . 1 1 . .
    N N7 0.6497(3) 0.5408(5) 0.67545(14) 0.0721(9) Uani d . 1 1 . .
    C C1 0.1174(2) 0.8573(3) 0.37564(12) 0.0340(5) Uani d . 1 1 . .
    C C2 0.0861(3) 0.7823(4) 0.30754(14) 0.0454(6) Uani d . 1 1 . .
    H H2A 0.1412 0.7109 0.2861 0.054 Uiso calc R 1 1 . .
    C C3 -0.0264(3) 0.8127(5) 0.27110(15) 0.0506(7) Uani d . 1 1 . .
    H H3 -0.0470 0.7627 0.2251 0.061 Uiso calc R 1 1 . .
    C C4 -0.1078(2) 0.9171(5) 0.30306(16) 0.0506(7) Uani d . 1 1 . .
    H H4 -0.1848 0.9339 0.2796 0.061 Uiso calc R 1 1 . .
    C C5 -0.0752(3) 0.9963(5) 0.36967(17) 0.0556(8) Uani d . 1 1 . .
    H H5 -0.1294 1.0707 0.3906 0.067 Uiso calc R 1 1 . .
    C C6 0.0364(2) 0.9669(4) 0.40563(14) 0.0456(6) Uani d . 1 1 . .
    H H6 0.0576 1.0216 0.4507 0.055 Uiso calc R 1 1 . .
    C C7 0.2345(2) 0.8130(3) 0.41657(12) 0.0335(5) Uani d . 1 1 . .
    C C8 0.1738(2) 0.5609(4) 0.56389(13) 0.0414(6) Uani d . 1 1 . .
    C C9 0.3482(2) 0.8757(4) 0.39278(13) 0.0349(5) Uani d . 1 1 . .
    C C10 0.3555(2) 0.9761(4) 0.33033(14) 0.0438(6) Uani d . 1 1 . .
    H H10 0.2866 1.0115 0.3010 0.053 Uiso calc R 1 1 . .
    C C11 0.4675(3) 1.0232(5) 0.31207(16) 0.0510(7) Uani d . 1 1 . .
    H H11 0.4750 1.0910 0.2702 0.061 Uiso calc R 1 1 . .
    C C12 0.5668(3) 0.9688(5) 0.35637(17) 0.0546(7) Uani d . 1 1 . .
    H H12 0.6428 0.9978 0.3446 0.065 Uiso calc R 1 1 . .
    C C13 0.5534(2) 0.8708(4) 0.41863(16) 0.0460(6) Uani d . 1 1 . .
    H H13 0.6214 0.8364 0.4490 0.055 Uiso calc R 1 1 . .
loop_
    _atom_site_aniso_label
    _atom_site_aniso_U_11
    _atom_site_aniso_U_22
    _atom_site_aniso_U_33
    _atom_site_aniso_U_12
    _atom_site_aniso_U_13
    _atom_site_aniso_U_23
    Cu1 0.03127(19) 0.0431(2) 0.0358(2) 0.00031(11) -0.00433(13) 0.00303(12)
    S1 0.0438(4) 0.0589(5) 0.0356(3) -0.0033(3) -0.0049(3) 0.0100(3)
    N1 0.0312(9) 0.0386(12) 0.0328(9) -0.0013(8) -0.0002(7) 0.0049(8)
    N2 0.0332(10) 0.0478(14) 0.0404(11) -0.0046(9) -0.0003(8) 0.0132(9)
    N3 0.0541(15) 0.079(2) 0.0504(14) -0.0192(14) -0.0032(11) 0.0287(14)
    N4 0.0325(10) 0.0390(13) 0.0410(11) -0.0018(8) 0.0018(8) -0.0002(8)
    N5 0.0366(11) 0.0595(16) 0.0412(12) 0.0036(11) -0.0092(9) 0.0006(11)
    N6 0.0408(11) 0.0518(16) 0.0499(13) 0.0046(10) -0.0099(10) -0.0094(11)
    N7 0.081(2) 0.083(2) 0.0462(14) 0.0153(16) -0.0196(13) -0.0044(14)
    C1 0.0341(11) 0.0368(14) 0.0308(11) -0.0008(9) 0.0026(9) 0.0077(9)
    C2 0.0456(14) 0.0489(17) 0.0402(13) 0.0035(12) -0.0013(10) -0.0058(12)
    C3 0.0508(16) 0.061(2) 0.0370(13) -0.0032(13) -0.0064(11) 0.0039(12)
    C4 0.0367(13) 0.060(2) 0.0527(15) 0.0040(12) -0.0052(11) 0.0219(14)
    C5 0.0421(14) 0.065(2) 0.0608(17) 0.0200(14) 0.0120(12) 0.0086(15)
    C6 0.0455(14) 0.0547(18) 0.0368(12) 0.0050(12) 0.0057(10) 0.0012(11)
    C7 0.0319(11) 0.0343(14) 0.0337(11) 0.0022(9) 0.0012(9) 0.0002(9)
    C8 0.0409(13) 0.0449(17) 0.0370(12) -0.0025(11) -0.0006(10) 0.0075(10)
    C9 0.0348(11) 0.0332(13) 0.0369(11) -0.0001(10) 0.0050(9) -0.0004(9)
    C10 0.0446(14) 0.0453(17) 0.0418(13) -0.0020(11) 0.0062(11) 0.0050(11)
    C11 0.0551(17) 0.0497(18) 0.0508(15) -0.0051(13) 0.0171(13) 0.0057(13)
    C12 0.0425(14) 0.055(2) 0.0695(19) -0.0090(13) 0.0208(13) -0.0018(15)
    C13 0.0336(12) 0.0482(17) 0.0557(16) -0.0032(11) 0.0034(11) -0.0029(12)
loop_
    _geom_bond_atom_site_label_1
    _geom_bond_atom_site_label_2
    _geom_bond_site_symmetry_2
    _geom_bond_distance
    _geom_bond_publ_flag
    Cu1 N5 . 1.942(2) ?
    Cu1 N1 . 1.9578(19) ?
    Cu1 N4 . 2.022(2) ?
    Cu1 S1 . 2.2603(8) ?
    Cu1 N5 3_666 2.533(3) ?
    S1 C8 . 1.729(3) ?
    N1 C7 . 1.287(3) ?
    N1 N2 . 1.359(3) ?
    N2 C8 . 1.316(3) ?
    N3 C8 . 1.329(4) ?
    N3 H1 . 0.872(10) ?
    N3 H2 . 0.879(10) ?
    N4 C13 . 1.331(3) ?
    N4 C9 . 1.348(3) ?
    N5 N6 . 1.202(3) ?
    N6 N7 . 1.134(3) ?
    C1 C6 . 1.372(4) ?
    C1 C2 . 1.380(4) ?
    C1 C7 . 1.477(3) ?
    C2 C3 . 1.381(4) ?
    C2 H2A . 0.9300 ?
    C3 C4 . 1.373(4) ?
    C3 H3 . 0.9300 ?
    C4 C5 . 1.371(5) ?
    C4 H4 . 0.9300 ?
    C5 C6 . 1.368(4) ?
    C5 H5 . 0.9300 ?
    C6 H6 . 0.9300 ?
    C7 C9 . 1.472(3) ?
    C9 C10 . 1.376(3) ?
    C10 C11 . 1.384(4) ?
    C10 H10 . 0.9300 ?
    C11 C12 . 1.364(4) ?
    C11 H11 . 0.9300 ?
    C12 C13 . 1.377(4) ?
    C12 H12 . 0.9300 ?
    C13 H13 . 0.9300 ?
loop_
    _geom_angle_atom_site_label_1
    _geom_angle_atom_site_label_2
    _geom_angle_atom_site_label_3
    _geom_angle_site_symmetry_1
    _geom_angle_site_symmetry_3
    _geom_angle
    _geom_angle_publ_flag
    N5 Cu1 N1 . . 173.91(9) ?
    N5 Cu1 N4 . . 94.22(9) ?
    N1 Cu1 N4 . . 80.26(8) ?
    N5 Cu1 S1 . . 101.84(7) ?
    N1 Cu1 S1 . . 84.08(6) ?
    N4 Cu1 S1 . . 160.44(7) ?
    N5 Cu1 N5 . 3_666 85.54(9) ?
    N1 Cu1 N5 . 3_666 91.79(8) ?
    N4 Cu1 N5 . 3_666 89.28(8) ?
    S1 Cu1 N5 . 3_666 102.92(6) ?
    C8 S1 Cu1 . . 93.90(9) ?
    C7 N1 N2 . . 120.1(2) ?
    C7 N1 Cu1 . . 117.58(17) ?
    N2 N1 Cu1 . . 122.15(15) ?
    C8 N2 N1 . . 111.9(2) ?
    C8 N3 H1 . . 114(2) ?
    C8 N3 H2 . . 118(3) ?
    H1 N3 H2 . . 124(4) ?
    C13 N4 C9 . . 118.5(2) ?
    C13 N4 Cu1 . . 128.30(19) ?
    C9 N4 Cu1 . . 113.11(16) ?
    N6 N5 Cu1 . . 124.8(2) ?
    N7 N6 N5 . . 177.3(3) ?
    C6 C1 C2 . . 119.1(2) ?
    C6 C1 C7 . . 120.8(2) ?
    C2 C1 C7 . . 120.1(2) ?
    C1 C2 C3 . . 120.4(3) ?
    C1 C2 H2A . . 119.8 ?
    C3 C2 H2A . . 119.8 ?
    C4 C3 C2 . . 119.8(3) ?
    C4 C3 H3 . . 120.1 ?
    C2 C3 H3 . . 120.1 ?
    C5 C4 C3 . . 119.7(2) ?
    C5 C4 H4 . . 120.1 ?
    C3 C4 H4 . . 120.1 ?
    C6 C5 C4 . . 120.5(3) ?
    C6 C5 H5 . . 119.7 ?
    C4 C5 H5 . . 119.7 ?
    C5 C6 C1 . . 120.5(3) ?
    C5 C6 H6 . . 119.8 ?
    C1 C6 H6 . . 119.8 ?
    N1 C7 C9 . . 114.7(2) ?
    N1 C7 C1 . . 123.1(2) ?
    C9 C7 C1 . . 122.3(2) ?
    N2 C8 N3 . . 116.7(2) ?
    N2 C8 S1 . . 125.6(2) ?
    N3 C8 S1 . . 117.71(19) ?
    N4 C9 C10 . . 122.1(2) ?
    N4 C9 C7 . . 114.3(2) ?
    C10 C9 C7 . . 123.6(2) ?
    C9 C10 C11 . . 118.7(3) ?
    C9 C10 H10 . . 120.7 ?
    C11 C10 H10 . . 120.7 ?
    C12 C11 C10 . . 119.1(3) ?
    C12 C11 H11 . . 120.4 ?
    C10 C11 H11 . . 120.4 ?
    C11 C12 C13 . . 119.4(3) ?
    C11 C12 H12 . . 120.3 ?
    C13 C12 H12 . . 120.3 ?
    N4 C13 C12 . . 122.2(3) ?
    N4 C13 H13 . . 118.9 ?
    C12 C13 H13 . . 118.9 ?
loop_
    _geom_torsion_atom_site_label_1
    _geom_torsion_atom_site_label_2
    _geom_torsion_atom_site_label_3
    _geom_torsion_atom_site_label_4
    _geom_torsion_site_symmetry_1
    _geom_torsion_site_symmetry_2
    _geom_torsion_site_symmetry_3
    _geom_torsion_site_symmetry_4
    _geom_torsion
    _geom_torsion_publ_flag
    N5 Cu1 S1 C8 . . . . -167.21(13) ?
    N1 Cu1 S1 C8 . . . . 11.35(12) ?
    N4 Cu1 S1 C8 . . . . 48.2(2) ?
    N5 Cu1 S1 C8 3_666 . . . -79.13(11) ?
    N4 Cu1 N1 C7 . . . . 1.37(19) ?
    S1 Cu1 N1 C7 . . . . 169.6(2) ?
    N5 Cu1 N1 C7 3_666 . . . -87.6(2) ?
    N4 Cu1 N1 N2 . . . . 176.9(2) ?
    S1 Cu1 N1 N2 . . . . -14.88(19) ?
    N5 Cu1 N1 N2 3_666 . . . 87.9(2) ?
    C7 N1 N2 C8 . . . . -173.5(2) ?
    Cu1 N1 N2 C8 . . . . 11.1(3) ?
    N5 Cu1 N4 C13 . . . . -0.4(2) ?
    N1 Cu1 N4 C13 . . . . -177.8(3) ?
    S1 Cu1 N4 C13 . . . . 144.9(2) ?
    N5 Cu1 N4 C13 3_666 . . . -85.9(2) ?
    N5 Cu1 N4 C9 . . . . 175.44(18) ?
    N1 Cu1 N4 C9 . . . . -1.97(17) ?
    S1 Cu1 N4 C9 . . . . -39.2(3) ?
    N5 Cu1 N4 C9 3_666 . . . 89.97(18) ?
    N4 Cu1 N5 N6 . . . . 155.8(3) ?
    S1 Cu1 N5 N6 . . . . -13.0(3) ?
    N5 Cu1 N5 N6 3_666 . . . -115.3(3) ?
    C6 C1 C2 C3 . . . . -2.0(4) ?
    C7 C1 C2 C3 . . . . 175.5(3) ?
    C1 C2 C3 C4 . . . . -0.5(5) ?
    C2 C3 C4 C5 . . . . 2.6(5) ?
    C3 C4 C5 C6 . . . . -2.3(5) ?
    C4 C5 C6 C1 . . . . -0.1(5) ?
    C2 C1 C6 C5 . . . . 2.2(4) ?
    C7 C1 C6 C5 . . . . -175.2(3) ?
    N2 N1 C7 C9 . . . . -176.1(2) ?
    Cu1 N1 C7 C9 . . . . -0.5(3) ?
    N2 N1 C7 C1 . . . . 3.0(4) ?
    Cu1 N1 C7 C1 . . . . 178.59(18) ?
    C6 C1 C7 N1 . . . . 65.7(4) ?
    C2 C1 C7 N1 . . . . -111.7(3) ?
    C6 C1 C7 C9 . . . . -115.3(3) ?
    C2 C1 C7 C9 . . . . 67.3(3) ?
    N1 N2 C8 N3 . . . . -178.8(3) ?
    N1 N2 C8 S1 . . . . 2.6(4) ?
    Cu1 S1 C8 N2 . . . . -11.5(3) ?
    Cu1 S1 C8 N3 . . . . 170.0(3) ?
    C13 N4 C9 C10 . . . . -0.3(4) ?
    Cu1 N4 C9 C10 . . . . -176.6(2) ?
    C13 N4 C9 C7 . . . . 178.6(2) ?
    Cu1 N4 C9 C7 . . . . 2.2(3) ?
    N1 C7 C9 N4 . . . . -1.2(3) ?
    C1 C7 C9 N4 . . . . 179.7(2) ?
    N1 C7 C9 C10 . . . . 177.6(3) ?
    C1 C7 C9 C10 . . . . -1.5(4) ?
    N4 C9 C10 C11 . . . . 0.6(4) ?
    C7 C9 C10 C11 . . . . -178.1(3) ?
    C9 C10 C11 C12 . . . . 0.0(5) ?
    C10 C11 C12 C13 . . . . -0.9(5) ?
    C9 N4 C13 C12 . . . . -0.7(4) ?
    Cu1 N4 C13 C12 . . . . 175.0(2) ?
    C11 C12 C13 N4 . . . . 1.3(5) ?
loop_
    _geom_hbond_atom_site_label_D
    _geom_hbond_atom_site_label_H
    _geom_hbond_atom_site_label_A
    _geom_hbond_site_symmetry_A
    _geom_hbond_distance_DH
    _geom_hbond_distance_HA
    _geom_hbond_distance_DA
    _geom_hbond_angle_DHA
    N3 H1 N2 3_566 0.870(10)
                           2.220(10)
                                   3.075(3) 168(4)
