# Supplementary material for: Di-μ-azido-κ4 N 1:N 1′-bis­({1-[(E)-phen­yl(pyridin-2-yl-κN)methyl­idene]thio­semi­carbazidato-κ2 N 1,S}copper(II))
Source: Acta Crystallogr Sect E Struct Rep Online. 2012 Aug 23;68(Pt 9):m1195. doi: 10.1107/S1600536812035751 (PMC3435612; doi:10.1107/S1600536812035751)
Supplement: Supplementary file 2 [file e-68-m1195-Isup2.hkl]

# 
# h,k,l, Fc-squared, Fo-squared, sigma(Fo-squared) and status flag 
# 
data_I
_shelx_title '  P21/c' 
_shelx_refln_list_code          4 
_shelx_F_calc_maximum      172.13 
_exptl_crystal_F_000       732.00 
_reflns_d_resolution_high  0.7472 
 
loop_ 
 _symmetry_equiv_pos_as_xyz 
 'x, y, z' 
 '-x, y+1/2, -z+1/2' 
 '-x, -y, -z' 
 'x, -y-1/2, z-1/2' 
 
_cell_length_a    11.2462 
_cell_length_b     7.2344 
_cell_length_c    18.5187 
_cell_angle_alpha  90.000 
_cell_angle_beta   96.653 
_cell_angle_gamma  90.000 
 
_shelx_F_squared_multiplier     1.000 
 
loop_ 
 _refln_index_h 
 _refln_index_k 
 _refln_index_l 
 _refln_F_squared_calc 
 _refln_F_squared_meas 
 _refln_F_squared_sigma 
 _refln_observed_status 
   2   0   0     8446.99     9346.25    669.84 o 
   3   0   0     2475.91     2876.54    168.36 o 
   4   0   0    16203.69    20770.55   1477.76 o 
   5   0   0     2279.91     2267.19    145.05 o 
   6   0   0     7177.90     7466.38    547.26 o 
   7   0   0     1887.27     1926.94    123.35 o 
   8   0   0      777.08      746.00     49.35 o 
   9   0   0      118.59      113.29     10.81 o 
  10   0   0      328.00      396.63     27.12 o 
  11   0   0     1069.26     1032.60     68.21 o 
  12   0   0      694.43      718.95     53.27 o 
  13   0   0        0.41        2.31      6.53 o 
  14   0   0       98.13      131.46     18.07 o 
   1   1   0    19230.07    17726.04    926.78 o 
   2   1   0     1377.36     1548.02     69.91 o 
   3   1   0     1324.02     1374.60     74.08 o 
   4   1   0     1851.14     1817.82     77.19 o 
   5   1   0       33.48       33.52      2.22 o 
   6   1   0        3.98        2.43      2.41 o 
   7   1   0     1931.28     2154.32    117.11 o 
   8   1   0      885.65      860.50     42.05 o 
   9   1   0      607.29      604.68     28.53 o 
  10   1   0      367.77      369.14     17.92 o 
  11   1   0       76.94       76.27      6.26 o 
  12   1   0      467.42      485.78     28.27 o 
  13   1   0      342.32      378.67     24.18 o 
  14   1   0      103.68      105.67      8.94 o 
   0   2   0     4586.65     4539.18    293.76 o 
   1   2   0       51.31       62.81      3.85 o 
   2   2   0        8.24       11.63      2.64 o 
   3   2   0     1813.11     2071.93    108.73 o 
   4   2   0      493.46      632.58     26.93 o 
   5   2   0     3524.85     3897.64    195.93 o 
   6   2   0     3116.45     3168.44    204.38 o 
   7   2   0      729.09      674.52     44.14 o 
   8   2   0      661.88      644.55     35.92 o 
   9   2   0       31.67       24.76      4.77 o 
  10   2   0       26.09       27.40      5.22 o 
  11   2   0      200.95      231.61     14.61 o 
  12   2   0       92.94       83.51      7.17 o 
  13   2   0       16.82       -4.31      6.35 o 
  14   2   0        0.28       -6.07      6.07 o 
   1   3   0        2.23       -1.78      2.84 o 
   2   3   0       11.92       10.87      3.41 o 
   3   3   0     1513.84     1449.10     81.12 o 
   4   3   0     1486.52     1755.14     92.29 o 
   5   3   0     1871.89     2427.24    147.30 o 
   6   3   0        0.21        1.11      3.58 o 
   7   3   0     1629.02     1834.34    115.37 o 
   8   3   0      223.58      257.41     26.21 o 
   9   3   0        6.35        6.01      6.32 o 
  10   3   0       35.29       24.17      5.45 o 
  11   3   0       16.55        7.67      6.05 o 
  12   3   0       52.12       46.58     11.85 o 
  13   3   0        0.26       -3.53      5.89 o 
  14   3   0        5.81        3.57      6.46 o 
   0   4   0      743.70      855.94     61.64 o 
   1   4   0     2221.75     2303.19    116.04 o 
   2   4   0      116.94       97.67      7.88 o 
   3   4   0      266.94      293.76     21.16 o 
   4   4   0     1652.03     1679.30    106.49 o 
   5   4   0     1305.41     1417.50     85.90 o 
   6   4   0      249.52      253.80     18.18 o 
   7   4   0     1361.84     1501.81     87.07 o 
   8   4   0       21.01       16.25      7.49 o 
   9   4   0        0.62       -4.54      4.54 o 
  10   4   0      115.91      105.20     15.43 o 
  11   4   0      201.43      204.98     35.56 o 
  12   4   0        5.59        1.15      5.52 o 
  13   4   0       59.76       45.50     20.36 o 
   1   5   0      379.84      324.50     22.63 o 
   2   5   0      697.90      675.84     53.48 o 
   3   5   0     3674.14     3593.16    263.68 o 
   4   5   0     2110.02     1991.61    149.30 o 
   5   5   0       22.78       32.01      5.51 o 
   6   5   0       22.49       22.15      6.47 o 
   7   5   0     1728.23     1797.43    121.34 o 
   8   5   0      265.74      328.68     34.73 o 
   9   5   0       69.25       58.43      9.82 o 
  10   5   0       40.71       47.89      7.33 o 
  11   5   0        1.59       -0.20      4.54 o 
  12   5   0       14.31        9.51      6.08 o 
   0   6   0     1946.34     2150.89    209.29 o 
   1   6   0      754.70      758.26     46.05 o 
   2   6   0      841.24      855.97     67.41 o 
   3   6   0        6.79        0.01      7.31 o 
   4   6   0      244.30      270.38     24.90 o 
   5   6   0      919.30     1076.77     75.90 o 
   6   6   0      963.07     1129.86     87.20 o 
   7   6   0      154.58      183.51     18.02 o 
   8   6   0        0.69        7.04      4.77 o 
   9   6   0       17.59       16.23      5.52 o 
  10   6   0       11.37        6.73      8.27 o 
  11   6   0      125.05      111.20     13.17 o 
   1   7   0      436.26      446.07     34.62 o 
   2   7   0      583.14      543.29     55.80 o 
   3   7   0      317.99      319.59     29.57 o 
   4   7   0      255.23      260.98     25.30 o 
   5   7   0       59.71       76.99     18.77 o 
   6   7   0       11.25        6.52      9.88 o 
   7   7   0       69.87       80.46     12.53 o 
   8   7   0      190.57      226.87     23.06 o 
   9   7   0      116.90      163.00     27.73 o 
  10   7   0       84.72      124.15     76.30 o 
   0   8   0      169.56      135.96     64.77 o 
   1   8   0       41.62       38.46     11.45 o 
   2   8   0       24.42       27.59      8.85 o 
   3   8   0       24.75       24.66      9.04 o 
   4   8   0        4.31       -5.32     12.87 o 
   5   8   0       48.67       40.59     17.12 o 
   6   8   0       15.24        5.15     13.93 o 
   7   8   0       34.06       43.84     11.55 o 
   8   8   0        6.25        7.46     22.10 o 
   1   9   0        1.24       -2.49      8.45 o 
   2   9   0        3.19       12.76     33.06 o 
   3   9   0       19.98       33.66     25.37 o 
   4   9   0       30.85       46.84     18.66 o 
   5   9   0       85.68       56.16     38.05 o 
 -14   1   1       36.73       35.66      5.45 o 
 -13   1   1      103.42      107.53      8.94 o 
 -12   1   1      132.81      120.27      8.94 o 
 -11   1   1      528.81      520.61     29.91 o 
 -10   1   1     1205.15     1242.49     57.31 o 
  -9   1   1      550.79      524.82     24.67 o 
  -8   1   1      361.01      352.98     17.07 o 
  -7   1   1     3084.96     3099.87    154.68 o 
  -6   1   1      709.95      634.12     30.77 o 
  -5   1   1      644.98      587.84     25.81 o 
  -4   1   1      625.60      613.37     33.30 o 
  -3   1   1       24.79       26.18      1.68 o 
  -2   1   1     2909.51     4179.04    175.82 o 
  -1   1   1      240.11      302.89     19.43 o 
   0   1   1     5334.42     4212.30    296.99 o 
   1   1   1     6150.56     6530.61    325.22 o 
   2   1   1     1354.13     1627.41     60.92 o 
   3   1   1     2247.70     2397.21    102.61 o 
   4   1   1     7156.79     7574.18    320.93 o 
   5   1   1     1541.67     1796.39     86.05 o 
   6   1   1        3.07        3.63      1.40 o 
   7   1   1       57.54       68.86      4.41 o 
   8   1   1       60.50       47.70      5.57 o 
   9   1   1      378.15      366.65     18.66 o 
  10   1   1      823.71      851.49     39.87 o 
  11   1   1      882.27      929.18     43.38 o 
  12   1   1      708.89      771.23     43.40 o 
  13   1   1        2.03       -2.49      4.84 o 
  14   1   1       25.30       18.76      4.91 o 
 -14   2   1       25.82       21.76      7.00 o 
 -13   2   1      430.86      474.49     37.09 o 
 -12   2   1      475.70      523.40     30.46 o 
 -11   2   1       29.92       38.24      6.27 o 
 -10   2   1       42.33       43.17      5.10 o 
  -9   2   1     2250.94     2181.17    118.47 o 
  -8   2   1     3244.30     3303.61    180.38 o 
  -7   2   1      602.99      523.29     27.45 o 
  -6   2   1        5.57        2.79      1.97 o 
  -5   2   1       14.24       12.94      1.65 o 
  -4   2   1      139.29      169.39     11.43 o 
  -3   2   1       33.66       33.67      2.93 o 
  -2   2   1     2475.17     2582.91    153.17 o 
  -1   2   1     5089.95     4965.04    226.38 o 
   0   2   1    19021.18    22244.41   1102.41 o 
   1   2   1      943.71      794.97     33.69 o 
   2   2   1     1232.39     1185.86     61.57 o 
   3   2   1     4421.12     4967.67    277.67 o 
   4   2   1     6654.13     7150.86    347.68 o 
   5   2   1       18.19       21.13      2.43 o 
   6   2   1       74.08       81.55      5.05 o 
   7   2   1       61.03       54.58      8.65 o 
   8   2   1     1992.98     1910.31    122.84 o 
   9   2   1      505.55      449.78     25.93 o 
  10   2   1      301.82      289.24     19.47 o 
  11   2   1       15.05       13.18      6.46 o 
  12   2   1      401.60      475.47     27.85 o 
  13   2   1      255.06      273.57     21.05 o 
  14   2   1      168.32      182.10     16.97 o 
 -14   3   1        1.52       -4.04      9.42 o 
 -13   3   1       89.47       99.16     13.32 o 
 -12   3   1      372.90      414.89     44.99 o 
 -11   3   1     1202.16     1250.14    110.20 o 
 -10   3   1      487.98      442.18     31.03 o 
  -9   3   1     1542.55     1602.88    104.90 o 
  -8   3   1        2.56        3.24      3.33 o 
  -7   3   1      111.86      109.10      8.50 o 
  -6   3   1     2838.60     3191.56    168.34 o 
  -5   3   1     4726.44     5215.89    313.99 o 
  -4   3   1     3223.21     3694.61    191.70 o 
  -3   3   1      365.83      426.43     26.17 o 
  -2   3   1     1412.18     1344.40     81.17 o 
  -1   3   1     2011.95     2028.78     94.67 o 
   0   3   1     3675.03     3838.08    180.06 o 
   1   3   1     3405.89     3276.90    161.34 o 
   2   3   1     1515.65     1402.39     70.97 o 
   3   3   1      120.25      118.14      8.83 o 
   4   3   1      664.04      732.90     39.99 o 
   5   3   1     5506.64     5818.86    328.48 o 
   6   3   1     3044.43     3056.08    174.77 o 
   7   3   1     3434.29     3656.86    209.91 o 
   8   3   1       61.49       66.35      7.88 o 
   9   3   1      567.01      596.89     52.36 o 
  10   3   1      427.33      387.29     27.42 o 
  11   3   1      573.49      639.27     59.60 o 
  12   3   1      367.95      379.34     36.97 o 
  13   3   1       59.26       64.53     11.04 o 
  14   3   1       11.48       -3.25     12.88 o 
 -13   4   1      122.33      139.66     13.65 o 
 -12   4   1       49.75       49.00      8.05 o 
 -11   4   1        1.03       -7.66      7.66 o 
 -10   4   1       54.71       46.87     13.32 o 
  -9   4   1       46.56       42.36     11.67 o 
  -8   4   1      858.51     1032.72     73.02 o 
  -7   4   1     1970.62     2189.82    125.98 o 
  -6   4   1     2534.47     2778.22    192.87 o 
  -5   4   1        0.15       -1.12      4.48 o 
  -4   4   1     2249.21     2221.21    113.04 o 
  -3   4   1     5853.69     5385.31    395.00 o 
  -2   4   1     4641.96     4398.40    249.10 o 
  -1   4   1        3.94        7.75      4.93 o 
   0   4   1      193.38      172.53      9.98 o 
   1   4   1      686.22      606.09     29.95 o 
   2   4   1      231.66      258.27     16.52 o 
   3   4   1     1155.34     1116.77     70.84 o 
   4   4   1      283.68      260.47     19.36 o 
   5   4   1      410.06      434.94     25.54 o 
   6   4   1      230.20      256.03     17.37 o 
   7   4   1     1819.44     1901.16    107.28 o 
   8   4   1     1826.28     1997.68    130.75 o 
   9   4   1       84.20       75.86     14.70 o 
  10   4   1        3.93        5.46      6.10 o 
  11   4   1        6.78        2.72      4.99 o 
  12   4   1       43.26       32.26      9.27 o 
  13   4   1      106.47      109.58     20.19 o 
 -12   5   1       35.58       22.57      6.55 o 
 -11   5   1       16.91       15.49      5.70 o 
 -10   5   1       31.35       22.07      5.17 o 
  -9   5   1       16.32       13.98      5.23 o 
  -8   5   1        3.49       -3.24      4.08 o 
  -7   5   1       20.58       19.18      7.36 o 
  -6   5   1      258.63      266.39     27.30 o 
  -5   5   1      254.81      274.55     29.02 o 
  -4   5   1      367.56      294.40     33.56 o 
  -3   5   1      311.28      364.27     30.69 o 
  -2   5   1        3.97       -1.79      8.27 o 
  -1   5   1       12.40        6.89      5.97 o 
   0   5   1        6.13        2.17      4.99 o 
   1   5   1      304.71      340.02     24.77 o 
   2   5   1        4.10       -5.68      5.68 o 
   3   5   1       76.52       93.63     11.96 o 
   4   5   1        3.53        0.11      5.89 o 
   5   5   1       24.41       24.43      5.07 o 
   6   5   1      129.37      128.70     12.82 o 
   7   5   1      166.57      172.48     12.73 o 
   8   5   1      137.75      120.72     10.59 o 
   9   5   1        4.37        5.31      5.24 o 
  10   5   1       82.13       75.29     24.41 o 
  11   5   1       49.13       44.58      7.52 o 
  12   5   1       48.47       43.26     10.86 o 
 -11   6   1        0.66       -5.09      5.09 o 
 -10   6   1        0.92       -4.53      5.37 o 
  -9   6   1       23.99       27.05      5.98 o 
  -8   6   1       11.66        7.09      4.16 o 
  -7   6   1       15.08       21.18      9.08 o 
  -6   6   1       79.16       97.13     12.14 o 
  -5   6   1       17.39       18.24      5.97 o 
  -4   6   1       37.62       47.27      9.44 o 
  -3   6   1      497.93      465.00     38.92 o 
  -2   6   1       24.36       18.95      7.23 o 
  -1   6   1       53.24       63.71     11.77 o 
   0   6   1      188.64      171.22     18.97 o 
   1   6   1      165.50      182.28     14.03 o 
   2   6   1      184.73      155.44     29.57 o 
   3   6   1       18.01       16.80      8.25 o 
   4   6   1       33.06       30.25      8.79 o 
   5   6   1       26.01       24.99      5.71 o 
   6   6   1        1.99       -3.35     15.70 o 
   7   6   1        0.51       -4.14      8.15 o 
   8   6   1       54.94       64.89      7.52 o 
   9   6   1       23.91       31.04      6.11 o 
  10   6   1       35.15       44.01      8.71 o 
  11   6   1        9.59       14.71      6.86 o 
 -10   7   1       56.31       67.20     55.93 o 
  -9   7   1        0.21       -2.38     11.22 o 
  -8   7   1        3.07       -2.00     10.59 o 
  -7   7   1        0.47       -3.18      9.53 o 
  -6   7   1       82.36       90.25     11.61 o 
  -5   7   1      126.60      153.86     31.71 o 
  -4   7   1      153.09      169.10     30.53 o 
  -3   7   1        1.01        3.48      7.10 o 
  -2   7   1      115.12       89.97     25.67 o 
  -1   7   1       22.05       14.58      8.07 o 
   0   7   1        5.54       -6.16      6.69 o 
   1   7   1       24.19        9.90      7.83 o 
   2   7   1      152.59      144.31     18.75 o 
   3   7   1      109.09       93.95     13.72 o 
   4   7   1       29.70       25.25     12.47 o 
   5   7   1      315.27      353.47     88.98 o 
   6   7   1      228.25      271.05     23.40 o 
   7   7   1      179.14      170.78     17.67 o 
   8   7   1        2.03       -2.57      9.82 o 
   9   7   1      144.26      158.90     21.16 o 
  10   7   1       32.23       31.74     14.54 o 
  -8   8   1      139.32      191.61     46.51 o 
  -7   8   1       72.31      106.84     18.45 o 
  -6   8   1        2.86       -1.48     14.85 o 
  -5   8   1       13.34        8.09     14.66 o 
  -4   8   1      118.36      122.64     14.87 o 
  -3   8   1      188.37      208.88     25.69 o 
  -2   8   1      240.75      239.17     36.55 o 
  -1   8   1      126.12      127.67     27.18 o 
   0   8   1       19.93       10.11      8.06 o 
   1   8   1       12.92       20.09      8.78 o 
   2   8   1      328.61      372.06     36.01 o 
   3   8   1      415.82      425.95     44.94 o 
   4   8   1      220.62      278.06     28.05 o 
   5   8   1       11.52        9.21     14.78 o 
   6   8   1        9.20        2.13     14.85 o 
   7   8   1       17.29       16.69     16.54 o 
   8   8   1      120.70      133.53     21.54 o 
  -5   9   1       55.81       26.91     50.35 o 
  -4   9   1      171.46      159.70     57.46 o 
  -3   9   1       23.64       21.35     15.60 o 
  -2   9   1        0.62       -6.47     13.27 o 
  -1   9   1       44.55       57.40     18.03 o 
   0   9   1      198.18       41.45     35.53 o 
   1   9   1      171.85      188.70     39.96 o 
   2   9   1       26.15       24.75     10.26 o 
   3   9   1       32.53       20.62     25.75 o 
   4   9   1       91.60       51.12     46.89 o 
   5   9   1       25.78       34.47     18.91 o 
 -15   0   2       29.95       22.29      8.84 o 
 -14   0   2        0.65       -5.00      7.30 o 
 -13   0   2       62.87       81.49     13.07 o 
 -12   0   2      166.84      177.25     19.03 o 
 -11   0   2     1420.39     1522.65     98.62 o 
 -10   0   2      470.77      520.95     34.23 o 
  -9   0   2     5395.24     5483.28    349.68 o 
  -8   0   2       38.95       37.56      4.61 o 
  -7   0   2     6407.61     6212.10    395.32 o 
  -6   0   2    13447.60    14657.03    900.27 o 
  -5   0   2    11000.31    10966.24    692.04 o 
  -4   0   2      602.89      601.37     38.98 o 
  -3   0   2      481.01      562.45     39.56 o 
  -2   0   2      861.32      846.28     40.17 o 
  -1   0   2    13014.85     6908.94    493.31 o 
   0   0   2    25095.91    21000.53   1633.98 o 
   1   0   2    13096.21    13833.15    697.46 o 
   2   0   2     1153.47     1265.31     73.53 o 
   3   0   2     1105.61     1521.57     89.14 o 
   4   0   2     4352.93     4667.09    333.63 o 
   5   0   2     8712.88     8422.83    602.17 o 
   6   0   2     2026.16     1798.73    106.59 o 
   7   0   2     1729.23     1821.41    131.41 o 
   8   0   2     1127.60     1044.37     67.71 o 
   9   0   2     1027.30      945.54     61.78 o 
  10   0   2       93.09       95.45      8.59 o 
  11   0   2     1521.00     1558.33    101.95 o 
  12   0   2     1516.24     1610.17    105.39 o 
  13   0   2      107.45      133.76     17.68 o 
  14   0   2       34.49       68.80     11.92 o 
 -14   1   2       78.98       89.18      8.05 o 
 -13   1   2      283.72      307.61     20.04 o 
 -12   1   2      420.25      451.13     28.26 o 
 -11   1   2      189.94      188.25     13.81 o 
 -10   1   2        5.72        1.40      2.59 o 
  -9   1   2      140.95      147.04      8.34 o 
  -8   1   2     3418.06     3689.57    198.45 o 
  -7   1   2     2370.84     2311.15     99.37 o 
  -6   1   2       94.63       59.27      3.40 o 
  -5   1   2        0.26        5.76      2.76 o 
  -4   1   2     1792.37     2195.26     94.40 o 
  -3   1   2      589.56      590.61     24.45 o 
  -2   1   2     1968.08     1949.80     87.79 o 
  -1   1   2    22737.07    23706.05   1712.60 o 
   0   1   2     1872.72     1655.96     89.72 o 
   1   1   2     2720.81     2748.53    127.05 o 
   2   1   2     4136.23     4084.94    168.91 o 
   3   1   2     6894.51     7170.74    263.26 o 
   4   1   2     5874.47     6283.05    229.96 o 
   5   1   2     2377.76     2934.47    124.79 o 
   6   1   2      671.88      672.68     36.68 o 
   7   1   2      324.92      309.74     17.45 o 
   8   1   2     1116.54     1136.26     55.10 o 
   9   1   2     1189.74     1149.12     55.78 o 
  10   1   2     1675.25     1710.50     82.74 o 
  11   1   2      238.65      246.70     16.96 o 
  12   1   2       76.56       99.43      7.95 o 
  13   1   2      409.12      474.50     29.80 o 
  14   1   2      142.02      143.17     10.99 o 
 -14   2   2      126.85      141.45     14.25 o 
 -13   2   2       14.35        5.38      6.46 o 
 -12   2   2      149.34      145.10     14.48 o 
 -11   2   2        9.19       12.01      5.77 o 
 -10   2   2        8.94        5.12      3.30 o 
  -9   2   2      673.97      669.91     37.24 o 
  -8   2   2      872.96      876.10     48.79 o 
  -7   2   2       61.06       44.90      4.35 o 
  -6   2   2        4.78        0.01      1.83 o 
  -5   2   2      266.21      199.59     12.52 o 
  -4   2   2     1999.32     2215.88    177.56 o 
  -3   2   2       27.88       34.10      3.00 o 
  -2   2   2     4218.97     4261.57    253.45 o 
  -1   2   2    22701.98    25405.81   1346.20 o 
   0   2   2     4728.83     5022.38    224.29 o 
   1   2   2     2486.60     2416.84    106.64 o 
   2   2   2     1959.59     2116.60    100.60 o 
   3   2   2      171.74      167.10      8.63 o 
   4   2   2      100.59      109.63      5.68 o 
   5   2   2     2341.10     2544.79    127.94 o 
   6   2   2     4710.96     4908.10    262.81 o 
   7   2   2      430.01      399.70     22.62 o 
   8   2   2       55.01       59.03     11.37 o 
   9   2   2      510.50      490.51     32.95 o 
  10   2   2       47.92       43.25      7.48 o 
  11   2   2      406.31      403.11     23.88 o 
  12   2   2       10.94       12.48      4.99 o 
  13   2   2        0.88       -6.42      6.42 o 
  14   2   2       66.82       93.11     16.34 o 
 -14   3   2       16.30        7.92      6.93 o 
 -13   3   2      100.27      110.67     18.83 o 
 -12   3   2       19.77       18.95      5.96 o 
 -11   3   2      205.01      206.62     16.75 o 
 -10   3   2      181.30      168.38     26.90 o 
  -9   3   2        3.59       -4.67      4.67 o 
  -8   3   2      186.12      172.38     15.10 o 
  -7   3   2        6.55        4.33      2.90 o 
  -6   3   2      328.90      330.96     17.92 o 
  -5   3   2      544.85      592.32     48.37 o 
  -4   3   2       12.02        3.04      2.57 o 
  -3   3   2       45.80       39.40      5.38 o 
  -2   3   2     3040.02     3386.30    200.46 o 
  -1   3   2     1721.42     1697.47     98.12 o 
   0   3   2     1535.01     1590.76     75.88 o 
   1   3   2      307.97      305.16     16.79 o 
   2   3   2      115.37      131.10      8.41 o 
   3   3   2     1239.66     1281.14     71.29 o 
   4   3   2      109.08      156.39      8.56 o 
   5   3   2      777.72      802.62     38.22 o 
   6   3   2       10.58       10.07      3.34 o 
   7   3   2      128.73      143.66     16.67 o 
   8   3   2      236.40      210.34     16.93 o 
   9   3   2      138.09      138.93     22.79 o 
  10   3   2       21.57       14.65      6.33 o 
  11   3   2       49.96       47.80     10.04 o 
  12   3   2        8.65       10.91      6.14 o 
  13   3   2      183.93      203.27     25.56 o 
  14   3   2       32.83       34.02      8.03 o 
 -13   4   2        0.31        4.89      8.18 o 
 -12   4   2       27.36       20.23      6.83 o 
 -11   4   2       13.06       11.57      7.78 o 
 -10   4   2       14.25       12.66      5.38 o 
  -9   4   2        2.89       -4.10      4.10 o 
  -8   4   2        0.18       -7.02      7.02 o 
  -7   4   2      521.60      503.62     37.15 o 
  -6   4   2      153.52      182.74     14.17 o 
  -5   4   2     1177.81     1401.59     97.74 o 
  -4   4   2     1966.92     2183.74    102.92 o 
  -3   4   2      146.25      170.77     13.74 o 
  -2   4   2      331.13      365.92     23.10 o 
  -1   4   2     3012.27     3526.35    195.83 o 
   0   4   2     3645.54     3985.10    217.16 o 
   1   4   2     1518.66     1521.37     76.95 o 
   2   4   2     1101.22     1155.89     59.28 o 
   3   4   2       31.61       31.94      5.12 o 
   4   4   2      579.15      637.55     34.76 o 
   5   4   2      474.94      489.77     27.85 o 
   6   4   2      434.28      406.47     22.60 o 
   7   4   2      298.65      317.98     20.37 o 
   8   4   2      158.14      157.71     16.14 o 
   9   4   2      127.77      124.16     14.98 o 
  10   4   2       49.42       41.81     10.32 o 
  11   4   2      158.12      167.32     23.58 o 
  12   4   2       73.33       79.24     17.25 o 
  13   4   2       12.82        2.52      6.59 o 
 -12   5   2      214.44      245.68     51.32 o 
 -11   5   2        0.51       -4.94      4.94 o 
 -10   5   2       15.99       10.82      4.71 o 
  -9   5   2       28.95       25.25      5.56 o 
  -8   5   2      278.89      266.13     30.01 o 
  -7   5   2      556.22      611.44     62.03 o 
  -6   5   2     1188.25     1211.98     84.98 o 
  -5   5   2      301.87      352.02     39.48 o 
  -4   5   2      479.77      557.81     92.44 o 
  -3   5   2     2485.28     2302.89    170.35 o 
  -2   5   2     2460.39     1899.53    140.68 o 
  -1   5   2       69.27       67.78      8.93 o 
   0   5   2      414.27      413.08     24.66 o 
   1   5   2      819.53      745.05     48.71 o 
   2   5   2       38.22       24.73      7.38 o 
   3   5   2     1087.74     1189.35     89.60 o 
   4   5   2      647.86      628.19     49.28 o 
   5   5   2      532.17      561.18     47.20 o 
   6   5   2      226.12      235.14     19.67 o 
   7   5   2      551.55      663.10     39.13 o 
   8   5   2      980.45     1021.11     60.86 o 
   9   5   2      532.49      584.39     43.92 o 
  10   5   2      131.12      116.77     22.72 o 
  11   5   2        0.90       -5.80      5.80 o 
  12   5   2       12.31        8.46      6.02 o 
 -11   6   2      251.55      281.88     19.92 o 
 -10   6   2       62.87       69.95      7.45 o 
  -9   6   2      135.40      149.32     18.09 o 
  -8   6   2       39.06       35.94     11.20 o 
  -7   6   2       18.46       17.10      9.68 o 
  -6   6   2      275.99      363.14     29.19 o 
  -5   6   2      845.72      925.35     66.65 o 
  -4   6   2      957.78      947.32     74.17 o 
  -3   6   2      257.32      246.71     35.80 o 
  -2   6   2       69.45       64.98      9.88 o 
  -1   6   2     1040.83     1127.15     73.64 o 
   0   6   2     1405.74     1408.91     80.23 o 
   1   6   2      387.25      383.91     25.35 o 
   2   6   2      488.24      521.73     42.76 o 
   3   6   2      275.78      256.18     24.09 o 
   4   6   2      281.21      299.71     33.37 o 
   5   6   2      292.32      319.23     44.98 o 
   6   6   2     1722.70     1961.84    136.09 o 
   7   6   2      729.28      773.60     45.68 o 
   8   6   2      114.40      140.18     13.26 o 
   9   6   2        2.67        7.38      5.34 o 
  10   6   2      287.05      305.51     33.20 o 
  11   6   2      119.93      141.72     25.39 o 
 -10   7   2        9.67        8.16      8.11 o 
  -9   7   2       48.30       84.41     15.18 o 
  -8   7   2      256.62      311.04     28.73 o 
  -7   7   2       42.45       40.09     13.38 o 
  -6   7   2       16.11       12.48      8.25 o 
  -5   7   2      286.53      342.24     31.02 o 
  -4   7   2      158.06      151.66     25.05 o 
  -3   7   2      300.16      289.45     28.06 o 
  -2   7   2      317.96      338.34     40.36 o 
  -1   7   2      506.89      540.01     42.26 o 
   0   7   2        8.64      -12.17     12.17 o 
   1   7   2       72.18       66.58      9.77 o 
   2   7   2      717.84      774.06     59.08 o 
   3   7   2      743.05      770.81     61.77 o 
   4   7   2      612.77      667.41     54.65 o 
   5   7   2       81.02       86.94     19.13 o 
   6   7   2       99.52      123.12     13.34 o 
   7   7   2       19.69       33.96     20.53 o 
   8   7   2      102.25      125.78     23.31 o 
   9   7   2      123.83      129.28     18.10 o 
  10   7   2      120.12      146.36     18.17 o 
  -8   8   2        1.17      -12.97     14.61 o 
  -7   8   2       23.53        0.05     13.35 o 
  -6   8   2       68.43       87.12     20.25 o 
  -5   8   2       26.53       22.01     15.99 o 
  -4   8   2       27.18       29.43     12.97 o 
  -3   8   2        0.26       -0.19      7.63 o 
  -2   8   2       33.09       37.37     10.64 o 
  -1   8   2        0.66       -6.94      6.94 o 
   0   8   2       54.20       44.80     11.59 o 
   1   8   2      257.69      260.46     41.26 o 
   2   8   2       21.46       22.64      9.01 o 
   3   8   2        1.40       -1.77      8.23 o 
   4   8   2       56.35       55.08     12.29 o 
   5   8   2      263.80      287.33     38.76 o 
   6   8   2        9.17       23.69     16.47 o 
   7   8   2        5.14       13.89      9.09 o 
   8   8   2        8.98        0.97     13.80 o 
  -5   9   2       11.57      -16.14     44.97 o 
  -4   9   2       44.36       82.41     23.17 o 
  -3   9   2       21.50       14.73     15.74 o 
  -2   9   2        2.13        0.09     13.36 o 
  -1   9   2        1.62      -10.35     14.49 o 
   0   9   2       25.77       19.95     40.94 o 
   1   9   2        0.13       -0.13      8.87 o 
   2   9   2        2.61       -8.61      8.61 o 
   3   9   2        1.86       -5.56      8.86 o 
   4   9   2       31.86       44.19     18.61 o 
   5   9   2        5.08        8.31     17.15 o 
 -14   1   3        8.41        1.81      4.56 o 
 -13   1   3        0.78       -4.18      4.18 o 
 -12   1   3       41.62       32.85      5.21 o 
 -11   1   3        1.78        0.51      3.58 o 
 -10   1   3      287.49      306.02     15.74 o 
  -9   1   3      275.85      280.17     14.47 o 
  -8   1   3       87.90       84.21      6.30 o 
  -7   1   3     1492.33     1420.73     61.65 o 
  -6   1   3     1658.49     1574.68     68.38 o 
  -5   1   3      225.95      190.16      8.41 o 
  -4   1   3      415.45      447.63     23.39 o 
  -3   1   3     2291.19     2589.36    111.40 o 
  -2   1   3     8051.65     8596.09    406.89 o 
  -1   1   3     4053.96     4547.98    215.48 o 
   0   1   3    15586.79    18905.94    939.18 o 
   1   1   3     8521.25     9093.49    339.01 o 
   2   1   3     1056.12     1242.53     41.43 o 
   3   1   3     2345.32     2525.14    103.93 o 
   4   1   3     7932.82     9523.88    390.37 o 
   5   1   3     2945.14     3150.43    142.13 o 
   6   1   3     1969.80     1967.65    106.32 o 
   7   1   3       10.05        7.17      2.72 o 
   8   1   3        6.39        3.66      3.25 o 
   9   1   3       43.88       36.25      3.52 o 
  10   1   3      120.28      116.00      7.23 o 
  11   1   3      131.34      129.65      7.62 o 
  12   1   3      256.36      307.04     18.83 o 
  13   1   3      435.06      450.57     29.10 o 
  14   1   3        9.64        5.31      4.46 o 
 -14   2   3      130.12      154.26     15.08 o 
 -13   2   3      156.83      177.14     12.76 o 
 -12   2   3      293.28      284.77     21.69 o 
 -11   2   3       88.60       95.16     11.71 o 
 -10   2   3        7.51       -1.24      3.22 o 
  -9   2   3      324.24      350.96     20.42 o 
  -8   2   3     3518.71     3111.60    182.64 o 
  -7   2   3     5354.48     5112.12    279.24 o 
  -6   2   3     2332.10     2157.80    117.88 o 
  -5   2   3     2081.02     2416.35    131.42 o 
  -4   2   3      216.41      224.37     15.51 o 
  -3   2   3     3811.06     4094.02    230.90 o 
  -2   2   3     2704.25     2623.29    153.36 o 
  -1   2   3    29627.17    34342.01   1686.67 o 
   0   2   3    19160.48    20204.20   1114.42 o 
   1   2   3     1456.55     1473.67     70.14 o 
   2   2   3     1180.62     1119.64     56.14 o 
   3   2   3     5850.83     5733.72    243.87 o 
   4   2   3     5915.82     6065.71    274.27 o 
   5   2   3      229.60      240.88     15.65 o 
   6   2   3      158.07      160.00     10.29 o 
   7   2   3      456.49      454.96     27.73 o 
   8   2   3      326.83      276.27     19.10 o 
   9   2   3       28.19       18.39      6.45 o 
  10   2   3       98.36       95.26     10.46 o 
  11   2   3      254.36      248.56     20.69 o 
  12   2   3       62.80       58.88      7.89 o 
  13   2   3      194.50      219.39     18.82 o 
  14   2   3      277.37      298.22     25.13 o 
 -14   3   3      114.33      124.67     24.98 o 
 -13   3   3        5.32        5.97      9.23 o 
 -12   3   3      253.00      267.22     35.62 o 
 -11   3   3      929.58      987.44     91.32 o 
 -10   3   3     1116.88     1133.72    107.59 o 
  -9   3   3      123.82      108.55     21.33 o 
  -8   3   3      203.96      230.33     14.93 o 
  -7   3   3      138.58      138.72     10.66 o 
  -6   3   3     1263.32     1505.49     78.74 o 
  -5   3   3     2977.16     2878.20    223.77 o 
  -4   3   3     7716.09     8954.49    541.08 o 
  -3   3   3     1740.29     1773.69     91.50 o 
  -2   3   3      569.80      593.92     32.58 o 
  -1   3   3      386.81      307.72     18.65 o 
   0   3   3     7685.85     7492.55    368.62 o 
   1   3   3     2081.05     1877.43     87.07 o 
   2   3   3      710.64      657.30     34.05 o 
   3   3   3      104.23      106.61      8.24 o 
   4   3   3      364.64      397.57     17.70 o 
   5   3   3     1264.27     1109.79     52.53 o 
   6   3   3     2389.81     2454.52    126.46 o 
   7   3   3     2885.21     2712.97    223.98 o 
   8   3   3       14.07       18.40      4.95 o 
   9   3   3      238.41      232.13     38.42 o 
  10   3   3      327.60      326.38     30.49 o 
  11   3   3     1085.05     1095.07     72.82 o 
  12   3   3      404.15      397.26     28.98 o 
  13   3   3       61.56       85.55      9.97 o 
 -13   4   3      295.00      308.87     28.49 o 
 -12   4   3      194.84      224.20     18.18 o 
 -11   4   3        2.92       -4.90      5.17 o 
 -10   4   3      278.02      270.53     31.33 o 
  -9   4   3     1019.13     1000.10    119.78 o 
  -8   4   3       90.29       83.83     10.00 o 
  -7   4   3      786.90      837.16     53.18 o 
  -6   4   3      474.54      459.48     62.84 o 
  -5   4   3        1.17       -0.02      4.98 o 
  -4   4   3       72.96       71.14      6.84 o 
  -3   4   3     4410.85     4511.30    255.82 o 
  -2   4   3     2063.35     1905.73    132.25 o 
  -1   4   3     3479.72     3733.84    206.56 o 
   0   4   3       24.59       23.89      5.13 o 
   1   4   3      742.45      748.69     39.36 o 
   2   4   3      212.14      205.57     11.71 o 
   3   4   3      157.08      137.82     10.43 o 
   4   4   3     1257.79     1285.58     68.19 o 
   5   4   3     1181.53     1231.15     66.49 o 
   6   4   3     2017.51     1952.81    111.52 o 
   7   4   3      574.72      624.97     37.14 o 
   8   4   3     1041.16     1063.99     70.84 o 
   9   4   3      545.56      559.58     34.40 o 
  10   4   3      248.70      256.13     18.55 o 
  11   4   3        0.79       13.09      6.29 o 
  12   4   3       92.47       89.11     10.87 o 
  13   4   3      102.24      108.20     11.69 o 
 -12   5   3       20.27       11.04      6.27 o 
 -11   5   3       34.92       23.86      8.65 o 
 -10   5   3      149.19      157.45     17.91 o 
  -9   5   3       44.18       32.76      5.49 o 
  -8   5   3       70.52       60.08      7.19 o 
  -7   5   3        2.15       -2.07      6.29 o 
  -6   5   3      124.46      143.12     13.10 o 
  -5   5   3      936.77     1126.36     78.98 o 
  -4   5   3      466.96      512.03     37.85 o 
  -3   5   3      900.82      838.96     68.96 o 
  -2   5   3       50.19       52.44      8.05 o 
  -1   5   3      218.91      236.88     17.62 o 
   0   5   3     1312.73     1396.42     80.31 o 
   1   5   3      603.12      635.04     42.73 o 
   2   5   3      445.67      448.31     31.50 o 
   3   5   3       47.04       49.19      8.26 o 
   4   5   3      223.32      223.10     20.93 o 
   5   5   3       25.07       16.80      5.05 o 
   6   5   3      668.26      743.42     43.76 o 
   7   5   3       24.26       16.67      4.99 o 
   8   5   3      126.03      132.85     11.28 o 
   9   5   3       30.18       25.41      6.30 o 
  10   5   3        0.44        2.22      6.01 o 
  11   5   3       47.55       44.23      8.27 o 
  12   5   3       69.85       61.51      8.33 o 
 -11   6   3        9.48        8.86      6.04 o 
 -10   6   3       56.75       45.98      6.69 o 
  -9   6   3       27.95       21.77      5.63 o 
  -8   6   3       18.48        4.63     10.25 o 
  -7   6   3       92.05       79.08     12.56 o 
  -6   6   3        9.14        5.90      8.45 o 
  -5   6   3       35.49       29.45      7.70 o 
  -4   6   3       19.22       -4.79     10.68 o 
  -3   6   3       81.31       76.65     16.37 o 
  -2   6   3      139.53      127.22     17.57 o 
  -1   6   3        2.89        1.10      8.12 o 
   0   6   3        0.07       -0.45      6.91 o 
   1   6   3       10.58        2.74      7.25 o 
   2   6   3       81.44       65.38     11.36 o 
   3   6   3        7.91        3.60      7.68 o 
   4   6   3       93.66       73.81     11.54 o 
   5   6   3        2.67       -3.52      6.54 o 
   6   6   3      403.88      397.40     30.62 o 
   7   6   3       22.08       29.69      6.10 o 
   8   6   3       90.64      101.76     12.98 o 
   9   6   3        0.09       -5.25      5.25 o 
  10   6   3        0.81       -3.71      6.66 o 
  11   6   3       74.74       71.59     15.28 o 
 -10   7   3       16.60       15.59      8.73 o 
  -9   7   3        0.80       -0.88      6.21 o 
  -8   7   3        2.13        8.68     10.86 o 
  -7   7   3       16.19        4.10      9.73 o 
  -6   7   3       28.66       12.03     15.19 o 
  -5   7   3       39.11       56.94      9.04 o 
  -4   7   3      300.73      315.94     54.58 o 
  -3   7   3      193.21      183.59     21.89 o 
  -2   7   3       12.91        4.74      7.25 o 
  -1   7   3      348.46      360.15     37.28 o 
   0   7   3      512.68      562.62     44.52 o 
   1   7   3      237.72      263.82     19.96 o 
   2   7   3       43.23       43.36     12.88 o 
   3   7   3        4.57       -8.48      8.48 o 
   4   7   3      175.12      230.09     25.51 o 
   5   7   3       65.79       78.18     18.79 o 
   6   7   3       58.55       77.71     10.28 o 
   7   7   3      431.66      540.23     41.82 o 
   8   7   3       19.22       14.91     10.18 o 
   9   7   3       32.99       28.87      6.80 o 
  -8   8   3      140.51      121.58     23.64 o 
  -7   8   3      150.01      147.01     22.57 o 
  -6   8   3       91.60      104.28     17.88 o 
  -5   8   3       58.69       57.21     14.15 o 
  -4   8   3       27.01       30.18     12.46 o 
  -3   8   3      220.83      173.84     70.33 o 
  -2   8   3      189.92      192.05     29.57 o 
  -1   8   3      129.30      124.00     20.01 o 
   0   8   3      195.18      212.42     20.53 o 
   1   8   3       16.81       20.48     11.39 o 
   2   8   3       47.07       35.11      9.58 o 
   3   8   3      215.31      246.63     21.61 o 
   4   8   3       92.15      115.81     16.76 o 
   5   8   3       11.64        0.68     15.37 o 
   6   8   3        1.61       19.64     16.23 o 
   7   8   3        9.24        7.53      8.72 o 
  -5   9   3      249.96      145.68     63.42 o 
  -4   9   3      125.68      112.93     67.84 o 
  -3   9   3       10.12       13.42     15.01 o 
  -2   9   3        2.21        7.89     13.73 o 
  -1   9   3        5.99       11.16     14.31 o 
   0   9   3       18.89       -8.04     12.48 o 
   1   9   3      245.83       71.49     48.43 o 
   2   9   3      115.07      126.97     30.37 o 
   3   9   3       36.04       41.70     15.81 o 
   4   9   3       10.79       10.31      9.92 o 
 -15   0   4      263.82      343.25     39.21 o 
 -14   0   4       65.17       62.65     11.92 o 
 -13   0   4        5.72        6.15      7.69 o 
 -12   0   4       55.47       58.25      7.17 o 
 -11   0   4      326.36      368.11     28.12 o 
 -10   0   4        7.99        8.53      4.61 o 
  -9   0   4     3515.77     3835.13    275.33 o 
  -8   0   4     1119.91     1123.51     72.69 o 
  -7   0   4     2161.07     2327.70    209.87 o 
  -6   0   4     2372.65     2450.08    175.72 o 
  -5   0   4     3430.07     3631.71    261.95 o 
  -4   0   4       40.36       56.38      4.29 o 
  -3   0   4       95.59      175.69     11.80 o 
  -2   0   4      241.96      198.44     11.60 o 
  -1   0   4      425.45      378.28     18.19 o 
   0   0   4     2201.52     2514.20    108.51 o 
   1   0   4     4358.22     4516.16    209.90 o 
   2   0   4     6635.68     7684.85    386.30 o 
   3   0   4    12123.31    15002.36    773.56 o 
   4   0   4       13.65        9.48      5.00 o 
   5   0   4    18257.30    18606.79   1741.24 o 
   6   0   4     3839.52     3317.69    236.59 o 
   7   0   4     2289.22     2297.46    257.53 o 
   8   0   4      135.26      131.92     11.28 o 
   9   0   4       17.97       30.55      4.98 o 
  10   0   4      783.96      724.32     48.20 o 
  11   0   4      569.81      594.17     39.93 o 
  12   0   4      980.83      980.55     64.76 o 
  13   0   4      459.93      573.49     61.12 o 
  14   0   4       62.88       74.57     12.30 o 
 -14   1   4       83.25       93.72      8.35 o 
 -13   1   4      376.75      436.59     27.52 o 
 -12   1   4      669.36      714.69     43.27 o 
 -11   1   4       41.32       45.12      7.20 o 
 -10   1   4      768.39      790.07     44.02 o 
  -9   1   4       19.42       30.90      3.19 o 
  -8   1   4     2377.80     2419.13    116.26 o 
  -7   1   4     4448.29     4405.38    188.60 o 
  -6   1   4     1170.55     1084.59     47.27 o 
  -5   1   4       12.90        7.77      1.78 o 
  -4   1   4      509.25      505.55     28.52 o 
  -3   1   4     2419.57     2383.46     98.60 o 
  -2   1   4     8213.52     9274.19    363.61 o 
  -1   1   4      573.85      637.32     30.09 o 
   0   1   4     1040.70     1225.12     45.37 o 
   1   1   4     1873.83     1922.16     75.68 o 
   2   1   4      712.51      605.00     23.02 o 
   3   1   4     5365.64     5417.03    190.18 o 
   4   1   4    18072.25    19448.45    740.61 o 
   5   1   4     1682.36     1551.36     90.77 o 
   6   1   4       70.53       62.11      4.51 o 
   7   1   4      881.71      916.46     50.00 o 
   8   1   4     1227.65     1165.86     63.45 o 
   9   1   4     1631.05     1584.40     76.67 o 
  10   1   4     1015.13     1035.04     50.45 o 
  11   1   4      408.18      404.36     23.84 o 
  12   1   4        3.97        0.01      3.73 o 
  13   1   4       35.57       37.94      5.19 o 
  14   1   4      116.02      139.52     23.06 o 
 -14   2   4       90.87       97.24     11.26 o 
 -13   2   4       25.29       32.26      5.24 o 
 -12   2   4      130.04      128.90      9.94 o 
 -11   2   4      142.17      141.47      9.79 o 
 -10   2   4      305.57      323.84     19.26 o 
  -9   2   4      589.01      572.21     32.57 o 
  -8   2   4       35.32       38.82      4.99 o 
  -7   2   4      130.27      118.91      8.07 o 
  -6   2   4      388.44      382.47     21.81 o 
  -5   2   4      308.40      304.71     18.67 o 
  -4   2   4     1158.91     1046.87     52.61 o 
  -3   2   4     8109.57     9572.24    506.34 o 
  -2   2   4     1461.89     1826.18    118.27 o 
  -1   2   4     3566.57     4140.82    209.38 o 
   0   2   4    23256.49    23663.62   1456.34 o 
   1   2   4      141.50      180.33      9.54 o 
   2   2   4        5.47        3.66      1.06 o 
   3   2   4      176.84      191.78      8.87 o 
   4   2   4      521.75      614.98     29.40 o 
   5   2   4       28.16       35.58      8.29 o 
   6   2   4      840.58      849.29     51.68 o 
   7   2   4     1142.35      965.29     52.53 o 
   8   2   4     1448.21     1327.76     86.47 o 
   9   2   4      154.88      162.89     16.53 o 
  10   2   4       52.89       51.07     11.25 o 
  11   2   4      500.44      515.39     29.45 o 
  12   2   4      169.83      182.24     15.22 o 
  13   2   4        0.63       -1.95      5.61 o 
  14   2   4        5.23       -6.28      6.51 o 
 -14   3   4        9.46        4.29      6.65 o 
 -13   3   4        2.35        2.16      9.80 o 
 -12   3   4        1.22        3.42      5.53 o 
 -11   3   4       16.50       16.37      5.86 o 
 -10   3   4      150.54      136.11     12.03 o 
  -9   3   4        9.89        4.02      4.33 o 
  -8   3   4      104.99      112.54     12.30 o 
  -7   3   4      650.85      601.79     35.57 o 
  -6   3   4      326.73      324.71     19.59 o 
  -5   3   4        5.27        2.49      2.90 o 
  -4   3   4     1098.71     1149.25     64.50 o 
  -3   3   4     1528.73     1527.83     94.22 o 
  -2   3   4      914.99      954.42     55.28 o 
  -1   3   4      360.08      307.61     17.86 o 
   0   3   4      329.97      389.31     23.43 o 
   1   3   4     1092.14     1115.96     52.96 o 
   2   3   4      277.86      285.73     14.71 o 
   3   3   4      244.74      241.88     15.24 o 
   4   3   4     1495.49     1542.98     65.74 o 
   5   3   4      220.59      256.47     13.25 o 
   6   3   4       80.51       71.74      5.40 o 
   7   3   4       43.39       55.53      5.69 o 
   8   3   4       59.85       65.07      7.01 o 
   9   3   4       35.87       16.33      6.66 o 
  10   3   4       41.28       50.93     11.60 o 
  11   3   4       21.04       22.18      6.82 o 
  12   3   4       32.67       35.55      6.36 o 
  13   3   4       13.42        6.13      6.33 o 
 -13   4   4       14.61        9.90      7.02 o 
 -12   4   4       23.77       22.83      7.10 o 
 -11   4   4      104.16      115.96     11.23 o 
 -10   4   4      207.18      233.65     25.83 o 
  -9   4   4      239.99      238.39     20.73 o 
  -8   4   4       18.19       11.04      3.79 o 
  -7   4   4       37.10       28.40      4.46 o 
  -6   4   4      170.87      208.03     19.25 o 
  -5   4   4      838.62      835.29     86.51 o 
  -4   4   4     1319.22     1531.83     86.39 o 
  -3   4   4       24.51       19.93      4.57 o 
  -2   4   4      302.30      407.35     31.73 o 
  -1   4   4      414.04      417.56     24.23 o 
   0   4   4     1360.43     1271.90     70.92 o 
   1   4   4        4.58        6.08      3.91 o 
   2   4   4      694.31      739.78     38.94 o 
   3   4   4       60.62       67.18      6.72 o 
   4   4   4       17.59       17.53      3.08 o 
   5   4   4       43.38       38.23      3.41 o 
   6   4   4      510.29      501.86     27.21 o 
   7   4   4      314.70      339.72     21.59 o 
   8   4   4      809.07      849.54     49.98 o 
   9   4   4       73.47       84.76      8.95 o 
  10   4   4       19.42       15.42      6.44 o 
  11   4   4      173.16      160.75     17.14 o 
  12   4   4      203.71      207.17     16.64 o 
  13   4   4        2.12        4.43      6.88 o 
 -12   5   4      334.42      351.68     26.65 o 
 -11   5   4      160.81      158.21     24.19 o 
 -10   5   4        0.37       -1.16      5.99 o 
  -9   5   4      111.87      124.52     18.26 o 
  -8   5   4      410.10      357.29     36.95 o 
  -7   5   4       13.23       14.85      6.53 o 
  -6   5   4      255.17      263.06     33.44 o 
  -5   5   4      321.07      333.53     36.03 o 
  -4   5   4       29.26       24.14      4.61 o 
  -3   5   4      195.54      162.30     14.73 o 
  -2   5   4     2542.03     2478.12    157.66 o 
  -1   5   4     1375.38     1312.80     77.36 o 
   0   5   4       38.29       23.82      7.82 o 
   1   5   4      198.40      212.95     17.23 o 
   2   5   4      459.18      470.79     32.70 o 
   3   5   4      884.34      882.74     68.16 o 
   4   5   4      241.07      283.02     33.91 o 
   5   5   4      337.89      307.18     23.73 o 
   6   5   4      263.63      243.06     15.97 o 
   7   5   4       86.74       82.67      7.77 o 
   8   5   4     1023.74     1123.94     65.79 o 
   9   5   4      900.19     1011.40     59.86 o 
  10   5   4      351.46      368.01     29.52 o 
  11   5   4      107.76      113.88     14.26 o 
  12   5   4       94.23       92.20     32.54 o 
 -11   6   4      133.01      178.78     15.58 o 
 -10   6   4      281.82      317.67     49.54 o 
  -9   6   4      278.10      296.75     20.05 o 
  -8   6   4       16.64       13.92      6.00 o 
  -7   6   4       19.36       34.05     10.45 o 
  -6   6   4       42.83       39.58     11.69 o 
  -5   6   4      479.65      534.39     40.49 o 
  -4   6   4      696.55      874.00    110.70 o 
  -3   6   4     1014.51     1094.18     94.26 o 
  -2   6   4      104.85       95.61     13.83 o 
  -1   6   4      649.27      792.36     58.80 o 
   0   6   4     1010.07      919.08     61.15 o 
   1   6   4     1565.17     1655.27    105.93 o 
   2   6   4      505.20      557.65     38.43 o 
   3   6   4       41.61       36.26      9.63 o 
   4   6   4      133.76      114.69     14.75 o 
   5   6   4      718.35      729.78     52.48 o 
   6   6   4      195.53      218.54     15.03 o 
   7   6   4     1131.18     1328.41     75.50 o 
   8   6   4      131.50      163.25     17.59 o 
   9   6   4       12.07       13.05      5.74 o 
  10   6   4      168.72      176.39     21.19 o 
  11   6   4      330.42      335.75     37.46 o 
 -10   7   4       11.72       15.93     10.01 o 
  -9   7   4       25.07        6.90      9.79 o 
  -8   7   4       72.15       64.98     15.53 o 
  -7   7   4      319.56      270.54     37.88 o 
  -6   7   4        2.09       -9.27      9.27 o 
  -5   7   4       33.01       26.17      8.54 o 
  -4   7   4       29.44        9.55     13.33 o 
  -3   7   4      178.17      195.15     17.95 o 
  -2   7   4      160.70      158.58     29.20 o 
  -1   7   4      138.90      136.11     28.56 o 
   0   7   4       21.11       21.07      8.54 o 
   1   7   4        4.68       -2.72      7.68 o 
   2   7   4      226.98      245.82     33.75 o 
   3   7   4      713.13      726.30     58.57 o 
   4   7   4      705.80      769.94     62.41 o 
   5   7   4       95.28      130.96     22.87 o 
   6   7   4        4.99        4.75     10.66 o 
   7   7   4      101.92       99.71     13.09 o 
   8   7   4       43.66       54.81     12.27 o 
   9   7   4      229.65      268.41     20.47 o 
  -8   8   4       54.14       38.15     21.04 o 
  -7   8   4        4.92      -12.07     12.07 o 
  -6   8   4       25.03       24.74      9.24 o 
  -5   8   4        3.71       -6.77     10.27 o 
  -4   8   4       25.93        2.30     10.90 o 
  -3   8   4        5.63       14.65     11.94 o 
  -2   8   4       35.71       25.03     12.10 o 
  -1   8   4        1.44       -0.26      8.93 o 
   0   8   4       16.92       16.35      8.18 o 
   1   8   4       15.75       16.60      9.86 o 
   2   8   4      171.77      181.44     33.71 o 
   3   8   4       12.08        8.30     10.71 o 
   4   8   4       22.54       28.80     11.22 o 
   5   8   4      169.73      191.88     67.27 o 
   6   8   4       81.61       97.03     23.06 o 
   7   8   4        1.02       -7.84      7.84 o 
  -5   9   4        0.11       13.07     54.97 o 
  -4   9   4       23.77        6.92     52.28 o 
  -3   9   4        1.67      -14.28     14.28 o 
  -2   9   4       24.19       21.65     16.11 o 
  -1   9   4        6.47        3.91     14.99 o 
   0   9   4        0.73       -5.29     12.19 o 
   1   9   4        5.61       13.11     27.68 o 
   2   9   4        8.25        2.82     12.30 o 
   3   9   4        0.02        5.11     13.56 o 
   4   9   4        3.11        0.65     12.68 o 
 -14   1   5       16.05        7.45      4.85 o 
 -13   1   5       27.55       26.00      5.18 o 
 -12   1   5        8.11        0.95      4.36 o 
 -11   1   5      230.10      219.09     13.71 o 
 -10   1   5      316.23      341.44     19.95 o 
  -9   1   5      507.41      558.46     27.78 o 
  -8   1   5      860.38      819.15     40.02 o 
  -7   1   5        2.73       -0.17      1.67 o 
  -6   1   5       81.90       71.21      4.19 o 
  -5   1   5     5614.44     5802.46    293.52 o 
  -4   1   5     1969.14     2111.21    107.61 o 
  -3   1   5     1033.45     1090.65     46.84 o 
  -2   1   5      567.11      696.95     29.75 o 
  -1   1   5       69.66       86.19      3.80 o 
   0   1   5        2.39        4.04      0.95 o 
   1   1   5      843.68      922.61     29.69 o 
   2   1   5      909.36      864.00     29.24 o 
   3   1   5     3370.24     3361.85    123.12 o 
   4   1   5      302.19      307.28     14.74 o 
   5   1   5     2114.09     1712.68     78.11 o 
   6   1   5     2438.21     2282.92    116.42 o 
   7   1   5     1012.23      902.62     77.45 o 
   8   1   5        8.26       11.18      4.73 o 
   9   1   5       11.67        4.32      2.74 o 
  10   1   5       38.54       33.00      4.13 o 
  11   1   5       30.02       28.56      4.29 o 
  12   1   5       80.47       83.40      6.72 o 
  13   1   5      255.18      284.66     17.76 o 
  14   1   5       92.12       91.55     10.44 o 
 -14   2   5      160.62      192.35     17.52 o 
 -13   2   5      223.74      256.85     17.29 o 
 -12   2   5      218.38      249.26     16.68 o 
 -11   2   5      119.93      130.96      9.38 o 
 -10   2   5       62.94       52.37      7.85 o 
  -9   2   5       73.16       63.69      5.64 o 
  -8   2   5     2098.69     2189.89    119.24 o 
  -7   2   5     6333.99     6402.85    349.81 o 
  -6   2   5     3254.02     3154.70    170.06 o 
  -5   2   5     2401.30     2662.96    144.14 o 
  -4   2   5     2186.82     2401.29    108.87 o 
  -3   2   5    10908.38    11711.90    636.59 o 
  -2   2   5     3832.53     3876.10    246.08 o 
  -1   2   5    12280.44    13952.26    701.96 o 
   0   2   5     2551.99     2817.35    121.76 o 
   1   2   5      165.92      204.92     10.34 o 
   2   2   5      936.52     1146.53     43.54 o 
   3   2   5     3758.28     3890.92    165.54 o 
   4   2   5     3631.36     3288.33    153.79 o 
   5   2   5     4501.69     4629.48    216.82 o 
   6   2   5      271.75      236.66     13.77 o 
   7   2   5      489.85      389.49     29.57 o 
   8   2   5      339.45      282.48     17.30 o 
   9   2   5       98.32      107.73     10.13 o 
  10   2   5      405.34      408.24     28.19 o 
  11   2   5       57.63       53.03      7.07 o 
  12   2   5       19.81       29.99      6.58 o 
  13   2   5       52.10       49.85      7.80 o 
 -14   3   5       93.70       90.81     13.84 o 
 -13   3   5       78.20      106.23     11.76 o 
 -12   3   5        2.41       -0.44      5.28 o 
 -11   3   5      250.80      264.99     34.28 o 
 -10   3   5      276.69      296.68     21.84 o 
  -9   3   5      139.28      147.96     16.48 o 
  -8   3   5      214.67      212.68     15.59 o 
  -7   3   5      142.36      163.41     11.09 o 
  -6   3   5      692.85      758.09     38.04 o 
  -5   3   5      620.07      667.87     47.15 o 
  -4   3   5     5053.94     5048.89    311.12 o 
  -3   3   5       38.74       30.34      4.58 o 
  -2   3   5     3405.38     3397.56    197.99 o 
  -1   3   5     4050.99     4454.51    315.33 o 
   0   3   5    13322.09    13409.61    829.45 o 
   1   3   5     6123.17     6349.63    317.10 o 
   2   3   5     2633.70     2546.74    126.51 o 
   3   3   5      556.38      560.52     23.11 o 
   4   3   5       57.05       58.93      5.82 o 
   5   3   5      610.02      572.81     28.07 o 
   6   3   5     1304.17     1260.98     65.66 o 
   7   3   5     1667.99     1666.01     86.11 o 
   8   3   5      394.81      407.41     32.71 o 
   9   3   5      240.83      199.78     16.64 o 
  10   3   5       39.86       32.73      6.48 o 
  11   3   5      589.87      591.55     53.06 o 
  12   3   5      647.80      687.23     47.49 o 
  13   3   5       38.47       33.08      9.07 o 
 -13   4   5       76.06       69.83      9.60 o 
 -12   4   5      311.28      319.44     37.06 o 
 -11   4   5       50.88       56.37     12.65 o 
 -10   4   5       68.95       61.37      7.84 o 
  -9   4   5      349.19      360.80     25.96 o 
  -8   4   5      857.41      898.49     52.69 o 
  -7   4   5      339.78      318.82     26.19 o 
  -6   4   5      426.80      387.92     32.87 o 
  -5   4   5      495.36      437.49     27.68 o 
  -4   4   5       26.87       21.69      6.27 o 
  -3   4   5      460.98      512.22     34.72 o 
  -2   4   5     5707.83     5496.31    302.79 o 
  -1   4   5     9396.20     9288.18    573.61 o 
   0   4   5     3721.14     3914.47    213.20 o 
   1   4   5       34.37       42.55      5.30 o 
   2   4   5     1079.71     1112.51     57.11 o 
   3   4   5     1072.49     1129.02     64.03 o 
   4   4   5     1394.71     1723.39     69.62 o 
   5   4   5      439.64      434.85     23.66 o 
   6   4   5      360.12      366.71     20.45 o 
   7   4   5      128.58      134.15     10.41 o 
   8   4   5      170.68      156.43     13.43 o 
   9   4   5      215.29      232.86     16.92 o 
  10   4   5      955.65      900.15     65.52 o 
  11   4   5      299.53      330.88     27.05 o 
  12   4   5       76.86       81.41     13.52 o 
 -12   5   5        2.09       -4.39      6.09 o 
 -11   5   5      243.30      267.49     49.55 o 
 -10   5   5      195.32      191.87     24.36 o 
  -9   5   5      311.58      304.60     49.43 o 
  -8   5   5       41.57       34.22      5.14 o 
  -7   5   5       46.74       35.15      5.79 o 
  -6   5   5      689.88      553.24     45.53 o 
  -5   5   5      875.81      801.79     79.49 o 
  -4   5   5      266.93      268.87     54.50 o 
  -3   5   5      640.22      673.63     52.80 o 
  -2   5   5      520.95      471.98     32.18 o 
  -1   5   5       13.25       26.52      7.02 o 
   0   5   5      429.49      407.60     34.69 o 
   1   5   5      642.80      704.06     56.04 o 
   2   5   5      113.83      104.32     10.92 o 
   3   5   5      400.65      428.75     48.43 o 
   4   5   5      106.62       97.18     12.52 o 
   5   5   5       54.10       59.09      5.55 o 
   6   5   5      172.24      182.59     12.58 o 
   7   5   5      132.85      125.64      9.95 o 
   8   5   5        5.68        7.81      5.45 o 
   9   5   5       75.31       86.14      9.34 o 
  10   5   5        1.87       12.29      6.57 o 
  11   5   5       59.96       53.52     14.84 o 
  12   5   5       27.73       16.57     15.21 o 
 -11   6   5        0.60       -3.89      7.89 o 
 -10   6   5        3.29       -0.35      5.18 o 
  -9   6   5      115.59      119.52     10.92 o 
  -8   6   5        7.05        4.69      5.96 o 
  -7   6   5        2.13        5.46      5.03 o 
  -6   6   5        8.12        2.99      8.02 o 
  -5   6   5      562.75      435.00    192.19 o 
  -4   6   5      266.92      243.51     45.16 o 
  -3   6   5        5.73       -3.37      7.91 o 
  -2   6   5       52.34       38.41      7.65 o 
  -1   6   5      706.46      756.72     52.54 o 
   0   6   5      128.29      112.64     12.53 o 
   1   6   5        7.65       12.56      9.49 o 
   2   6   5      104.49      114.14     12.87 o 
   3   6   5      165.68      182.49     19.35 o 
   4   6   5       74.45       84.65     13.02 o 
   5   6   5      656.14      693.10     48.75 o 
   6   6   5      147.66      148.49     10.97 o 
   7   6   5       23.47       33.21      5.67 o 
   8   6   5       18.98       20.37      6.99 o 
   9   6   5       14.92       19.41      5.98 o 
  10   6   5        2.92       -3.37      6.15 o 
 -10   7   5       74.24       74.91     42.86 o 
  -9   7   5       33.98       26.49      9.35 o 
  -8   7   5        0.23        1.65      6.15 o 
  -7   7   5       36.04       34.07     12.76 o 
  -6   7   5        2.63      -10.33     10.97 o 
  -5   7   5       64.05       77.01     18.58 o 
  -4   7   5      291.04      267.46     30.64 o 
  -3   7   5       31.90       17.86     13.93 o 
  -2   7   5        7.75        6.89      9.26 o 
  -1   7   5        8.69        2.69      9.04 o 
   0   7   5      838.41      952.39     63.66 o 
   1   7   5      103.95      122.92     13.90 o 
   2   7   5      130.07      133.55     32.86 o 
   3   7   5       13.79        9.19      9.86 o 
   4   7   5      485.45      477.21     41.18 o 
   5   7   5       31.04       35.65     15.92 o 
   6   7   5       22.92       22.95      7.08 o 
   7   7   5      121.14      141.75     18.32 o 
   8   7   5       77.79       89.77      9.07 o 
   9   7   5       14.83       11.79      8.88 o 
  -8   8   5       73.90       51.75     18.52 o 
  -7   8   5       65.72       60.38      8.92 o 
  -6   8   5       60.00       51.15     13.76 o 
  -5   8   5        9.17        8.86     14.41 o 
  -4   8   5       60.73       55.78     22.03 o 
  -3   8   5      259.39      318.87     35.68 o 
  -2   8   5       28.67        8.15     12.70 o 
  -1   8   5      151.64      133.47     28.83 o 
   0   8   5       79.27       92.38     14.20 o 
   1   8   5       15.24       12.21      9.27 o 
   2   8   5        0.63        3.68      9.12 o 
   3   8   5      252.42      216.97     36.52 o 
   4   8   5       79.78       81.22     14.57 o 
   5   8   5      190.63      238.44     33.78 o 
   6   8   5       52.85       80.60     37.48 o 
   7   8   5        0.13       -7.54      7.54 o 
  -4   9   5      223.37       51.89     46.51 o 
  -3   9   5       26.14       48.82     45.36 o 
  -2   9   5        1.31       10.01     15.34 o 
  -1   9   5        4.25       29.69     16.09 o 
   0   9   5       26.40       26.84     42.67 o 
   1   9   5      147.04      112.96     30.37 o 
   2   9   5      227.52      225.82     33.06 o 
   3   9   5      112.12       96.77     21.32 o 
   4   9   5       19.62       22.26     14.26 o 
 -14   0   6      224.05      299.43     34.59 o 
 -13   0   6       40.93       50.35     10.38 o 
 -12   0   6      297.29      310.03     24.46 o 
 -11   0   6        8.69        2.70      4.80 o 
 -10   0   6      565.41      625.58     46.61 o 
  -9   0   6      395.58      452.62     34.11 o 
  -8   0   6     4799.25     5123.58    367.33 o 
  -7   0   6     1304.97     1402.03    144.33 o 
  -6   0   6      287.04      408.46     29.68 o 
  -5   0   6       14.67       56.70      5.23 o 
  -4   0   6    15860.90    17801.72   1270.92 o 
  -3   0   6     2640.99     2753.42    160.30 o 
  -2   0   6      228.15      178.97     12.02 o 
  -1   0   6     5552.87     6003.23    279.64 o 
   0   0   6      413.08      331.75     14.85 o 
   1   0   6     2794.19     2572.53    136.01 o 
   2   0   6      167.46      114.70      6.53 o 
   3   0   6     3999.80     3825.56    273.97 o 
   4   0   6       73.48      102.48      9.42 o 
   5   0   6     3807.50     3781.11    272.07 o 
   6   0   6     6606.38     7567.77    632.50 o 
   7   0   6     4306.35     4404.21    446.26 o 
   8   0   6      538.07      469.76     29.63 o 
   9   0   6      358.34      374.25     28.67 o 
  10   0   6      124.49      127.77     11.55 o 
  11   0   6     1086.73     1094.01     72.21 o 
  12   0   6      196.36      223.25     16.88 o 
  13   0   6      398.15      406.67     44.59 o 
  14   0   6      465.58      686.50     73.03 o 
 -14   1   6      120.44      155.02     14.54 o 
 -13   1   6      513.89      569.17     34.91 o 
 -12   1   6      313.27      336.64     27.83 o 
 -11   1   6      243.84      264.92     17.38 o 
 -10   1   6       74.84       73.09      8.08 o 
  -9   1   6       35.48       33.35      4.57 o 
  -8   1   6     1464.64     1492.91     76.34 o 
  -7   1   6     2638.41     2754.01    124.73 o 
  -6   1   6     1254.17     1029.62     47.27 o 
  -5   1   6     1038.55     1057.23     87.10 o 
  -4   1   6      142.22      199.90     10.24 o 
  -3   1   6     5425.23     6061.97    288.19 o 
  -2   1   6     3001.20     2813.49    111.97 o 
  -1   1   6     6777.88     7824.09    291.23 o 
   0   1   6      292.41      273.79     10.20 o 
   1   1   6      514.13      585.97     18.12 o 
   2   1   6        1.55        2.49      0.95 o 
   3   1   6     3577.67     3576.09    155.68 o 
   4   1   6     6540.67     6503.40    312.84 o 
   5   1   6     3841.74     3412.24    173.60 o 
   6   1   6      330.16      275.45     15.20 o 
   7   1   6       81.41       65.39      5.00 o 
   8   1   6     1317.61     1173.53     61.20 o 
   9   1   6      911.19      935.69     51.63 o 
  10   1   6      553.51      527.77     26.59 o 
  11   1   6      287.85      277.63     17.13 o 
  12   1   6       10.94       12.82      4.07 o 
  13   1   6        2.55       -2.78      3.95 o 
  14   1   6       32.65       43.14      7.47 o 
 -14   2   6       95.01       93.51     10.87 o 
 -13   2   6       17.45       16.59      7.08 o 
 -12   2   6        0.00        2.02      4.26 o 
 -11   2   6      153.19      133.67      9.54 o 
 -10   2   6      797.07      723.32     43.94 o 
  -9   2   6     1444.52     1414.93     78.11 o 
  -8   2   6        0.77        3.93      3.08 o 
  -7   2   6      450.08      489.07     27.64 o 
  -6   2   6      911.93      903.79     53.70 o 
  -5   2   6       43.19       45.89      5.55 o 
  -4   2   6       10.76       11.18      1.68 o 
  -3   2   6     1470.54     1591.90     86.45 o 
  -2   2   6     2401.16     2496.12    160.83 o 
  -1   2   6     2877.79     3414.63    216.37 o 
   0   2   6      541.83      556.17     26.67 o 
   1   2   6       22.76       15.20      1.92 o 
   2   2   6     2315.12     2298.15     85.56 o 
   3   2   6      926.34      950.32     47.68 o 
   4   2   6      548.66      559.78     28.72 o 
   5   2   6       35.49       31.65      3.39 o 
   6   2   6      163.63      148.14      7.61 o 
   7   2   6       27.06       25.85      2.96 o 
   8   2   6      442.17      366.56     19.28 o 
   9   2   6       43.64       45.21      4.60 o 
  10   2   6       23.29       25.19      6.38 o 
  11   2   6      252.34      240.01     28.80 o 
  12   2   6      414.38      408.90     29.61 o 
  13   2   6       10.30        7.16      5.99 o 
 -14   3   6        9.84       16.24      6.74 o 
 -13   3   6        2.92        2.17      6.18 o 
 -12   3   6       48.86       41.79      7.45 o 
 -11   3   6      100.74      111.18     10.59 o 
 -10   3   6      120.64      126.55     11.32 o 
  -9   3   6        1.20       -5.12      5.12 o 
  -8   3   6        9.85        6.05      4.01 o 
  -7   3   6       57.36       52.35      5.07 o 
  -6   3   6      170.05      191.94     10.52 o 
  -5   3   6      125.40      135.53     15.04 o 
  -4   3   6     1040.20     1096.68     80.87 o 
  -3   3   6     1139.84     1335.79    112.49 o 
  -2   3   6      396.18      394.71     23.21 o 
  -1   3   6      578.59      611.64     30.03 o 
   0   3   6       32.80       43.92      3.69 o 
   1   3   6       83.56      111.67      6.19 o 
   2   3   6      204.15      232.82     11.89 o 
   3   3   6      266.76      255.18     10.67 o 
   4   3   6      241.53      262.14     13.58 o 
   5   3   6      449.91      398.23     21.51 o 
   6   3   6      235.13      219.97     12.90 o 
   7   3   6      171.22      192.50     11.85 o 
   8   3   6       84.33       63.80      6.17 o 
   9   3   6        7.49        8.44      4.29 o 
  10   3   6      224.18      215.37     16.25 o 
  11   3   6       51.72       44.85      8.67 o 
  12   3   6       23.13       32.42      8.28 o 
  13   3   6      152.39      155.33     14.41 o 
 -13   4   6       45.68       57.70      8.86 o 
 -12   4   6        2.25        1.19      5.89 o 
 -11   4   6      253.12      285.67     21.55 o 
 -10   4   6      227.96      239.58     21.36 o 
  -9   4   6      409.74      449.96     62.91 o 
  -8   4   6       11.57        9.72      3.89 o 
  -7   4   6       17.65       12.26      3.54 o 
  -6   4   6       33.46       39.93      6.37 o 
  -5   4   6      154.99      139.48     14.09 o 
  -4   4   6       75.94       68.20      7.19 o 
  -3   4   6     1062.38     1068.79     52.08 o 
  -2   4   6       50.30       48.04      3.96 o 
  -1   4   6     3000.03     3380.92    185.22 o 
   0   4   6        3.07       -2.44      4.89 o 
   1   4   6      328.31      325.80     19.13 o 
   2   4   6      174.13      150.73      9.57 o 
   3   4   6     1133.93     1218.57     55.86 o 
   4   4   6      212.94      229.65     11.62 o 
   5   4   6       88.36       75.38      7.96 o 
   6   4   6      115.85      105.17      7.54 o 
   7   4   6      898.82      918.40     54.05 o 
   8   4   6        2.71       -1.34      6.88 o 
   9   4   6       63.75       52.59      8.45 o 
  10   4   6      155.11      145.32     12.76 o 
  11   4   6      251.99      209.56     23.17 o 
  12   4   6       70.89       74.66     23.26 o 
 -12   5   6      186.52      204.28     34.48 o 
 -11   5   6      357.31      370.06     29.65 o 
 -10   5   6       40.92       32.32     10.65 o 
  -9   5   6      151.11      140.42     21.75 o 
  -8   5   6      614.27      608.57     60.58 o 
  -7   5   6       83.33       76.31     10.47 o 
  -6   5   6      152.08      123.47     26.24 o 
  -5   5   6       10.04        1.91      7.30 o 
  -4   5   6       36.64       39.84      8.27 o 
  -3   5   6      117.25      113.62     10.56 o 
  -2   5   6      320.52      316.97     23.47 o 
  -1   5   6     2398.43     2374.17    151.11 o 
   0   5   6     2179.96     2228.08    167.67 o 
   1   5   6        1.65      120.31     30.37 o 
   2   5   6      877.68      801.43     53.40 o 
   3   5   6     2653.25     2509.32    186.25 o 
   4   5   6     2114.06     2252.86    116.24 o 
   5   5   6       40.21       33.49      4.61 o 
   6   5   6      328.96      302.67     19.38 o 
   7   5   6      121.91      119.59      9.76 o 
   8   5   6      499.11      540.66     34.35 o 
   9   5   6      232.71      258.19     19.20 o 
  10   5   6      741.93      843.27     50.96 o 
  11   5   6      250.12      245.96     24.11 o 
 -11   6   6       29.05       11.90     15.13 o 
 -10   6   6      439.33      440.64     49.49 o 
  -9   6   6      378.74      370.49     32.91 o 
  -8   6   6      231.50      218.60     21.33 o 
  -7   6   6        7.70        1.13      5.86 o 
  -6   6   6       11.80        5.15      4.89 o 
  -5   6   6      281.53      210.46    120.12 o 
  -4   6   6      666.66      648.25     62.73 o 
  -3   6   6      166.91      147.58     13.04 o 
  -2   6   6      234.85      218.15     18.43 o 
  -1   6   6       93.43       91.98     10.89 o 
   0   6   6      477.90      493.77     54.59 o 
   1   6   6     1398.77     1254.47     95.57 o 
   2   6   6      690.47      697.78     55.34 o 
   3   6   6       49.25       43.47     10.35 o 
   4   6   6      238.11      274.50     25.64 o 
   5   6   6      270.88      303.22     19.18 o 
   6   6   6       76.08       90.41      8.06 o 
   7   6   6      349.17      366.38     26.30 o 
   8   6   6      299.71      325.58     21.10 o 
   9   6   6        2.97        0.18      7.38 o 
  10   6   6        2.72       -4.83     11.74 o 
 -10   7   6       49.51       51.82     13.65 o 
  -9   7   6        0.44       10.33      9.42 o 
  -8   7   6       25.89       30.97      7.79 o 
  -7   7   6      274.09      263.10     22.73 o 
  -6   7   6      418.21      370.57     40.22 o 
  -5   7   6      371.01      363.55     35.08 o 
  -4   7   6       60.63       47.45      8.62 o 
  -3   7   6      263.46      285.19     54.99 o 
  -2   7   6      227.99      221.23     23.25 o 
  -1   7   6       46.86       53.33      9.28 o 
   0   7   6      106.41      129.62     21.42 o 
   1   7   6       57.27       56.21     12.85 o 
   2   7   6        0.29        5.39     19.99 o 
   3   7   6       33.52       30.35     10.71 o 
   4   7   6      140.30      191.22     21.08 o 
   5   7   6       44.38       57.92     16.50 o 
   6   7   6       37.34       38.70     12.71 o 
   7   7   6       39.63       42.74      8.82 o 
   8   7   6      130.90      147.67     16.92 o 
   9   7   6      147.70      151.76     14.98 o 
  -7   8   6       18.74       17.74      7.92 o 
  -6   8   6        0.34        4.18      5.18 o 
  -5   8   6       56.00       56.35     12.64 o 
  -4   8   6      219.41      248.54     37.86 o 
  -3   8   6      123.18      130.43     34.22 o 
  -2   8   6       51.01       33.74     14.02 o 
  -1   8   6       60.19       66.59     16.92 o 
   0   8   6        2.50        4.04     10.21 o 
   1   8   6       17.07        2.70     10.47 o 
   2   8   6       21.47       20.47     10.21 o 
   3   8   6       43.30       74.98     18.22 o 
   4   8   6       12.08       27.30     13.41 o 
   5   8   6        7.36        7.36     15.71 o 
   6   8   6      146.86      176.30     39.40 o 
   7   8   6       45.76       68.56     11.27 o 
  -4   9   6        0.79      -26.91     39.98 o 
  -3   9   6        0.12      -26.14     37.28 o 
  -2   9   6        0.97       13.07     36.52 o 
  -1   9   6       19.02       -4.24     16.34 o 
   0   9   6      103.87       73.50     50.93 o 
   1   9   6        5.97       16.61     15.23 o 
   2   9   6        8.61       20.10     15.35 o 
   3   9   6        0.59        0.87     12.96 o 
 -14   1   7      168.53      222.18     19.15 o 
 -13   1   7       35.66       51.34      6.48 o 
 -12   1   7       32.52       41.70      5.76 o 
 -11   1   7      202.61      229.91     15.61 o 
 -10   1   7       88.69       76.84      6.95 o 
  -9   1   7        6.66       12.30      3.90 o 
  -8   1   7      733.85      666.13     39.94 o 
  -7   1   7       70.53       55.55      4.11 o 
  -6   1   7      276.26      243.96     12.95 o 
  -5   1   7     1084.94     1049.77     53.33 o 
  -4   1   7     5054.42     5298.47    285.53 o 
  -3   1   7     2335.07     2273.84    114.59 o 
  -2   1   7      296.02      340.34     17.35 o 
  -1   1   7     3523.08     3764.99    141.97 o 
   0   1   7     1789.56     1734.74     55.06 o 
   1   1   7        5.51        5.12      0.89 o 
   2   1   7      653.03      627.28     24.23 o 
   3   1   7      689.09      723.43     34.33 o 
   4   1   7     4631.37     5053.64    204.45 o 
   5   1   7       63.24       63.88      3.75 o 
   6   1   7      752.34      650.87     38.56 o 
   7   1   7     1865.06     1777.67    104.25 o 
   8   1   7      366.30      396.18     22.39 o 
   9   1   7        0.33        0.88      2.82 o 
  10   1   7      393.47      358.10     20.84 o 
  11   1   7      228.82      228.02     16.10 o 
  12   1   7        1.50        0.90      4.07 o 
  13   1   7        1.31        1.99      5.58 o 
 -14   2   7       36.71       33.83      7.61 o 
 -13   2   7      196.62      217.68     15.08 o 
 -12   2   7      684.91      721.13     44.01 o 
 -11   2   7        4.09       -1.97      3.81 o 
 -10   2   7       11.57       17.43      4.26 o 
  -9   2   7       17.41        7.36      3.62 o 
  -8   2   7      736.62      727.86     43.19 o 
  -7   2   7     1336.86     1272.18     75.38 o 
  -6   2   7     2268.86     2088.21    122.94 o 
  -5   2   7      731.02      669.88     37.52 o 
  -4   2   7       33.53       35.46      2.74 o 
  -3   2   7     2740.11     2925.97    139.16 o 
  -2   2   7     7442.50     7581.05    397.41 o 
  -1   2   7     5194.13     5576.15    259.59 o 
   0   2   7      231.56      177.38      7.63 o 
   1   2   7        8.90       11.76      1.65 o 
   2   2   7       52.88       37.00      2.80 o 
   3   2   7      143.23      140.40      8.06 o 
   4   2   7     4710.82     4669.27    229.97 o 
   5   2   7     4118.93     3854.26    209.69 o 
   6   2   7     2065.52     2019.00    102.33 o 
   7   2   7        7.01       10.79      2.11 o 
   8   2   7      452.94      461.04     22.50 o 
   9   2   7     1162.06      997.88     51.52 o 
  10   2   7      947.83      947.11     62.72 o 
  11   2   7      323.78      264.71     34.46 o 
  12   2   7        2.45        6.28      5.83 o 
  13   2   7        5.96        2.41      6.14 o 
 -14   3   7        5.62       -0.11      7.50 o 
 -13   3   7      216.95      213.57     20.37 o 
 -12   3   7        7.53        6.36      5.81 o 
 -11   3   7        3.53        4.06      5.54 o 
 -10   3   7      206.39      217.85     27.29 o 
  -9   3   7     1239.83     1156.85     75.56 o 
  -8   3   7      661.51      606.39     47.16 o 
  -7   3   7       32.02       26.30      3.71 o 
  -6   3   7      780.92      752.32     47.33 o 
  -5   3   7     2153.95     2280.32    131.60 o 
  -4   3   7     1074.35      917.97    120.31 o 
  -3   3   7     2338.99     2418.76    202.64 o 
  -2   3   7      446.87      340.39     22.41 o 
  -1   3   7       20.57       36.34      4.64 o 
   0   3   7     7051.96     7969.55    371.65 o 
   1   3   7     2793.45     2562.78    125.81 o 
   2   3   7     4410.23     4547.64    201.32 o 
   3   3   7     3705.26     3894.51    146.90 o 
   4   3   7       56.16       46.86      4.04 o 
   5   3   7      495.11      481.93     25.83 o 
   6   3   7     1776.78     1713.93     87.59 o 
   7   3   7      642.26      578.91     31.07 o 
   8   3   7     1509.74     1416.07     74.06 o 
   9   3   7      761.08      707.23     43.04 o 
  10   3   7      106.90       89.89      9.45 o 
  11   3   7      181.54      173.87     16.88 o 
  12   3   7      484.63      584.38     52.65 o 
  13   3   7       90.75       79.58     14.37 o 
 -13   4   7        6.97        7.18      6.33 o 
 -12   4   7      129.52      137.04     14.00 o 
 -11   4   7      186.36      193.15     28.58 o 
 -10   4   7      461.62      456.12     35.18 o 
  -9   4   7       23.84       19.33      5.13 o 
  -8   4   7      827.43      705.03     89.94 o 
  -7   4   7     1607.50     1548.99     96.56 o 
  -6   4   7      423.12      438.72     30.28 o 
  -5   4   7       81.96       76.24     12.30 o 
  -4   4   7      185.43      144.40     12.71 o 
  -3   4   7        1.89        1.29      3.94 o 
  -2   4   7     1234.87     1336.24     64.06 o 
  -1   4   7     5328.89     5423.13    262.46 o 
   0   4   7     2081.11     2157.75    124.85 o 
   1   4   7      340.44      351.97     18.78 o 
   2   4   7        3.47       -0.31      2.45 o 
   3   4   7     1809.35     1925.50     80.81 o 
   4   4   7     3288.30     3410.64    174.61 o 
   5   4   7      453.77      426.44     23.33 o 
   6   4   7       54.49       59.44      5.40 o 
   7   4   7        6.53        2.88      3.82 o 
   8   4   7      108.58      111.44      9.86 o 
   9   4   7      292.47      293.01     19.90 o 
  10   4   7      474.52      450.93     33.60 o 
  11   4   7      534.86      504.42     52.21 o 
  12   4   7        0.31        3.63      7.06 o 
 -12   5   7       18.44       14.44      6.31 o 
 -11   5   7       17.87       14.56      5.96 o 
 -10   5   7       20.16       20.57      8.49 o 
  -9   5   7       82.74       81.66     18.47 o 
  -8   5   7       35.41       44.28      5.62 o 
  -7   5   7       43.31       39.03      4.80 o 
  -6   5   7      227.81      206.87     18.23 o 
  -5   5   7      152.54      126.73     12.98 o 
  -4   5   7       17.23        0.78      6.11 o 
  -3   5   7      574.64      495.07     32.55 o 
  -2   5   7      158.60      160.47      9.71 o 
  -1   5   7        4.54        5.92      3.23 o 
   0   5   7      191.45      199.52     20.44 o 
   1   5   7      411.72      421.25     35.64 o 
   2   5   7      395.35      362.72     31.31 o 
   3   5   7      742.64      763.86     51.32 o 
   4   5   7      107.51      115.78      8.17 o 
   5   5   7      365.77      397.28     24.45 o 
   6   5   7       35.25       30.77      4.97 o 
   7   5   7       27.08       23.94      5.07 o 
   8   5   7       14.09       15.18      5.84 o 
   9   5   7      109.58      104.29     10.11 o 
  10   5   7       22.71       28.61      8.11 o 
  11   5   7       42.03       65.12     10.72 o 
 -11   6   7       89.54      101.42     14.87 o 
 -10   6   7       39.06       36.87      6.43 o 
  -9   6   7        6.12        7.79      4.78 o 
  -8   6   7      198.07      188.22     27.12 o 
  -7   6   7       17.19       19.15      7.31 o 
  -6   6   7       39.57       33.84     14.87 o 
  -5   6   7      136.57      110.47     28.67 o 
  -4   6   7      524.92      417.37     31.73 o 
  -3   6   7       36.30       16.80      4.03 o 
  -2   6   7       15.33        8.11      4.34 o 
  -1   6   7        0.07       -2.82      5.77 o 
   0   6   7       30.73       33.64      8.32 o 
   1   6   7       49.31       69.40     12.51 o 
   2   6   7       43.74       70.31     12.13 o 
   3   6   7       28.99       25.19      9.59 o 
   4   6   7      119.57      127.62      9.19 o 
   5   6   7       99.64      105.05      8.62 o 
   6   6   7       16.64       12.37      5.83 o 
   7   6   7      119.39      130.08     13.19 o 
   8   6   7       19.35       21.07      6.00 o 
   9   6   7        0.39       -5.98      6.15 o 
  10   6   7        0.05        0.15      6.97 o 
  -9   7   7       96.73       86.74     20.37 o 
  -8   7   7        4.43       -3.30      9.80 o 
  -7   7   7       53.09       45.88      8.36 o 
  -6   7   7        2.49       -2.67     10.93 o 
  -5   7   7      267.63      242.84     20.15 o 
  -4   7   7       47.32       34.68      5.31 o 
  -3   7   7       62.72       59.58     15.49 o 
  -2   7   7       86.22       85.55     19.17 o 
  -1   7   7        4.16       -1.64      6.33 o 
   0   7   7        1.13       -6.39      6.39 o 
   1   7   7      349.48      366.16     33.79 o 
   2   7   7      312.77      347.22     32.04 o 
   3   7   7       25.70       25.97     17.49 o 
   4   7   7        2.67        9.65      9.59 o 
   5   7   7       41.26       51.39      7.51 o 
   6   7   7       13.98        9.29      4.69 o 
   7   7   7       69.79       71.56      7.74 o 
   8   7   7       41.77       53.33      7.50 o 
  -7   8   7       44.48       36.13      9.61 o 
  -6   8   7       94.76      106.47     14.99 o 
  -5   8   7      132.51       88.94     26.33 o 
  -4   8   7        0.65       14.41     12.82 o 
  -3   8   7       66.79       38.79     18.13 o 
  -2   8   7       48.10       47.00     13.11 o 
  -1   8   7      291.30      293.73     54.89 o 
   0   8   7      113.53      128.52     18.21 o 
   1   8   7       67.20       54.84     13.34 o 
   2   8   7       51.70       47.76     16.72 o 
   3   8   7      216.61      216.66     42.28 o 
   4   8   7      213.21      232.97     32.92 o 
   5   8   7      252.60      317.50     70.73 o 
   6   8   7       56.25       66.30     24.22 o 
  -3   9   7      129.62       36.52     41.90 o 
  -2   9   7       10.26      -15.38     32.29 o 
  -1   9   7       17.15      -17.30     31.13 o 
   0   9   7       55.45       55.73     39.59 o 
   1   9   7      124.53       54.20     38.82 o 
   2   9   7      119.51      101.09     46.51 o 
 -14   0   8      263.67      315.57     36.52 o 
 -13   0   8      132.00      187.19     23.45 o 
 -12   0   8        2.48        2.69      7.69 o 
 -11   0   8     1021.46     1177.14     85.21 o 
 -10   0   8     1124.20     1252.48     91.19 o 
  -9   0   8     1306.64     1394.47    101.24 o 
  -8   0   8     1917.78     1944.54    139.57 o 
  -7   0   8      208.36      196.84     18.13 o 
  -6   0   8      562.56      691.30     45.91 o 
  -5   0   8      686.56      674.95     44.01 o 
  -4   0   8    10409.05    11404.36    814.85 o 
  -3   0   8    12527.14    11618.51    705.38 o 
  -2   0   8     5927.61     5371.01    332.37 o 
  -1   0   8       26.54       50.50      6.10 o 
   0   0   8     1614.31     1633.14     90.01 o 
   1   0   8      119.23       70.59      5.71 o 
   2   0   8     1182.00     1050.99     65.77 o 
   3   0   8      424.62      371.90     23.88 o 
   4   0   8      914.80      850.55     75.53 o 
   5   0   8       58.73       45.36      5.82 o 
   6   0   8     1231.47     1193.68     87.50 o 
   7   0   8     3968.13     3469.70    576.38 o 
   8   0   8     1690.24     1865.01    190.27 o 
   9   0   8       31.27       42.19      6.73 o 
  10   0   8      207.52      255.69     20.65 o 
  11   0   8     1262.02     1208.75     88.60 o 
  12   0   8      332.53      317.71     23.10 o 
  13   0   8       41.57       41.62      8.24 o 
 -14   1   8       89.90      105.76     11.26 o 
 -13   1   8      138.82      161.43     11.90 o 
 -12   1   8      289.23      334.58     21.60 o 
 -11   1   8      273.52      306.60     20.05 o 
 -10   1   8        1.68       -3.77      3.77 o 
  -9   1   8       27.86       17.35      4.05 o 
  -8   1   8      562.27      525.78     32.25 o 
  -7   1   8     1223.90     1245.47     65.52 o 
  -6   1   8      623.51      548.41     28.68 o 
  -5   1   8     3997.00     4084.20    206.41 o 
  -4   1   8      593.55      578.53     34.54 o 
  -3   1   8      374.18      392.01     23.52 o 
  -2   1   8     5532.21     5583.50    240.48 o 
  -1   1   8     5937.17     6248.64    222.46 o 
   0   1   8     5927.11     6382.26    225.30 o 
   1   1   8        3.10        6.00      2.07 o 
   2   1   8      137.98      154.00      6.35 o 
   3   1   8     1311.86     1273.96     59.64 o 
   4   1   8     2475.05     2281.40    106.33 o 
   5   1   8     1259.94     1096.21     51.55 o 
   6   1   8     2150.21     1938.89     84.92 o 
   7   1   8       41.97       50.80      3.52 o 
   8   1   8      226.12      207.37     15.70 o 
   9   1   8      344.88      346.99     27.66 o 
  10   1   8     1156.77     1139.07     63.00 o 
  11   1   8      291.69      290.36     22.92 o 
  12   1   8       13.75        8.27      4.60 o 
  13   1   8        1.57        5.25      5.70 o 
 -14   2   8       37.62       26.61     11.72 o 
 -13   2   8        7.38       13.80      4.87 o 
 -12   2   8       82.73       89.26      8.07 o 
 -11   2   8        2.79       -3.62      3.69 o 
 -10   2   8        1.44        0.26      3.62 o 
  -9   2   8      846.16      802.59     48.30 o 
  -8   2   8      410.13      371.31     23.21 o 
  -7   2   8       86.57       78.21      6.33 o 
  -6   2   8       30.48       29.03      3.64 o 
  -5   2   8       36.15       26.95      3.73 o 
  -4   2   8       50.51       59.71      4.57 o 
  -3   2   8      237.17      218.40     11.19 o 
  -2   2   8      629.73      746.49     34.67 o 
  -1   2   8      755.72      894.95     36.20 o 
   0   2   8       24.90       32.48      2.50 o 
   1   2   8     1763.86     2024.18     78.15 o 
   2   2   8     1472.43     1415.66     59.39 o 
   3   2   8     1802.72     1773.39     85.26 o 
   4   2   8       53.42       40.25      3.01 o 
   5   2   8     1769.27     1540.16     85.28 o 
   6   2   8        8.34        8.53      3.64 o 
   7   2   8      227.12      214.44     11.80 o 
   8   2   8      232.45      203.53     10.84 o 
   9   2   8      266.16      232.65     13.77 o 
  10   2   8       46.12       52.81      8.75 o 
  11   2   8        0.97        3.12      6.35 o 
  12   2   8      120.49      110.30     14.81 o 
  13   2   8      265.94      299.67     22.95 o 
 -13   3   8       18.36       24.99      6.74 o 
 -12   3   8        8.73        5.14      5.73 o 
 -11   3   8        8.71        1.28      5.25 o 
 -10   3   8      344.31      310.59     25.11 o 
  -9   3   8       81.15       68.75      7.08 o 
  -8   3   8      263.95      229.42     14.82 o 
  -7   3   8      232.58      199.12     13.91 o 
  -6   3   8      204.54      177.76     11.47 o 
  -5   3   8       11.53       13.59      4.04 o 
  -4   3   8      434.38      429.62     28.17 o 
  -3   3   8      484.67      506.42     38.23 o 
  -2   3   8      125.42      114.74     10.54 o 
  -1   3   8      556.45      542.04     30.39 o 
   0   3   8       17.58       18.34      5.59 o 
   1   3   8     1237.34     1233.84     55.08 o 
   2   3   8        0.29        4.30      2.07 o 
   3   3   8       72.91       85.43      5.47 o 
   4   3   8      659.07      710.42     37.00 o 
   5   3   8       11.29        6.88      3.19 o 
   6   3   8     1054.48      935.10     49.12 o 
   7   3   8       50.05       41.36      4.67 o 
   8   3   8        5.65        8.78      7.40 o 
   9   3   8       35.61       40.20      6.30 o 
  10   3   8       46.66       40.69     12.22 o 
  11   3   8       21.44       23.00     10.43 o 
  12   3   8        0.09       -6.67     10.81 o 
 -13   4   8       41.21       44.01     17.30 o 
 -12   4   8       34.55       38.09      7.29 o 
 -11   4   8       38.99       40.87     12.88 o 
 -10   4   8       27.75       20.41      6.15 o 
  -9   4   8      133.00      115.66     11.05 o 
  -8   4   8      293.88      256.12     20.61 o 
  -7   4   8      287.43      240.85     16.21 o 
  -6   4   8      365.49      329.56     31.11 o 
  -5   4   8       23.60       15.97      5.99 o 
  -4   4   8      523.86      526.51     37.93 o 
  -3   4   8      154.71      143.78     11.72 o 
  -2   4   8      849.69      942.55     51.21 o 
  -1   4   8      340.68      394.13     23.26 o 
   0   4   8      593.18      612.75     30.07 o 
   1   4   8      796.74      801.72     44.08 o 
   2   4   8      667.59      685.62     35.00 o 
   3   4   8       99.33      113.98      7.36 o 
   4   4   8      392.41      380.15     20.87 o 
   5   4   8      142.17      165.56     10.35 o 
   6   4   8       55.52       56.88      6.15 o 
   7   4   8      229.76      200.23     13.83 o 
   8   4   8       33.43       21.07      5.35 o 
   9   4   8        0.44       -3.58      5.20 o 
  10   4   8        5.40       -2.45      6.35 o 
  11   4   8        7.19        4.01      7.51 o 
  12   4   8       42.72       36.26      9.09 o 
 -12   5   8       52.71       54.19      9.80 o 
 -11   5   8       87.07      104.26     10.99 o 
 -10   5   8       50.89       50.56      7.28 o 
  -9   5   8       12.98       -0.21      6.21 o 
  -8   5   8      452.15      418.48     39.66 o 
  -7   5   8     1170.61     1032.80     65.72 o 
  -6   5   8      759.48      662.10     54.38 o 
  -5   5   8      701.25      669.15     54.47 o 
  -4   5   8      111.19       97.02     17.19 o 
  -3   5   8      359.73      328.06     22.29 o 
  -2   5   8       11.82        4.87      4.54 o 
  -1   5   8     2299.58     2250.72    120.05 o 
   0   5   8     2260.88     2297.07    138.22 o 
   1   5   8      853.04      967.46     60.15 o 
   2   5   8        4.04       -1.37      4.47 o 
   3   5   8     1642.84     1753.25    112.68 o 
   4   5   8     2015.86     2089.75    108.45 o 
   5   5   8      296.88      334.39     20.85 o 
   6   5   8       88.12       97.29      8.27 o 
   7   5   8       18.36       11.12      5.02 o 
   8   5   8      117.33      125.89     11.76 o 
   9   5   8       34.19       33.41      7.35 o 
  10   5   8       91.88       86.99     10.78 o 
  11   5   8      263.28      254.42     22.47 o 
 -11   6   8       17.09        7.25      9.03 o 
 -10   6   8      206.39      238.40     46.51 o 
  -9   6   8      277.15      244.52     18.02 o 
  -8   6   8      243.30      175.54     18.25 o 
  -7   6   8       55.38       41.70     19.03 o 
  -6   6   8      105.70       67.91     13.17 o 
  -5   6   8      263.58      225.62     30.73 o 
  -4   6   8     1116.86     1062.72     76.90 o 
  -3   6   8      106.40       84.57      8.95 o 
  -2   6   8      140.07      128.33     11.32 o 
  -1   6   8      737.37      740.27     41.43 o 
   0   6   8       85.10      100.44      8.35 o 
   1   6   8      108.33      132.62     11.25 o 
   2   6   8      920.14      975.65     60.97 o 
   3   6   8      647.14      753.40     55.26 o 
   4   6   8        8.54        3.25      3.51 o 
   5   6   8        2.46        2.16      4.02 o 
   6   6   8      205.19      236.97     21.08 o 
   7   6   8      363.14      383.77     24.24 o 
   8   6   8      150.35      162.74     18.35 o 
   9   6   8       63.91       67.93      9.53 o 
  10   6   8        4.42        3.38      7.07 o 
  -9   7   8        4.58       -1.15      8.07 o 
  -8   7   8        5.57       -4.23      7.69 o 
  -7   7   8       60.68       54.13      8.84 o 
  -6   7   8      232.50      187.16     42.66 o 
  -5   7   8      326.67      280.95     48.70 o 
  -4   7   8       34.97       28.81      6.49 o 
  -3   7   8       14.92        7.88      4.75 o 
  -2   7   8      215.82      221.88     25.47 o 
  -1   7   8       27.10       24.48     14.20 o 
   0   7   8      194.76      209.09     19.25 o 
   1   7   8        5.54        6.74      7.70 o 
   2   7   8        1.31       -1.27     11.08 o 
   3   7   8       14.84       14.75     13.65 o 
   4   7   8        2.07        3.29      5.79 o 
   5   7   8      224.72      239.56     16.31 o 
   6   7   8      140.28      145.91     11.41 o 
   7   7   8        2.61       -2.58      8.79 o 
   8   7   8       63.52       64.04     13.28 o 
  -7   8   8        9.63       19.22      8.46 o 
  -6   8   8        1.75        3.84      7.30 o 
  -5   8   8       45.17       32.73     21.91 o 
  -4   8   8       56.91       54.34     12.69 o 
  -3   8   8      198.11      237.31     29.66 o 
  -2   8   8        2.65        4.48     11.23 o 
  -1   8   8       47.66       40.04     13.36 o 
   0   8   8        0.14       -1.83     10.69 o 
   1   8   8      106.53      114.86     17.21 o 
   2   8   8       16.30       -0.54     12.79 o 
   3   8   8        4.29       23.83     14.44 o 
   4   8   8      124.31      139.17     31.90 o 
   5   8   8       14.18       -6.53     30.37 o 
   6   8   8        7.02       36.52     33.44 o 
  -3   9   8       17.89       50.35     40.74 o 
  -2   9   8        1.47      -10.38     31.52 o 
  -1   9   8       25.42        3.08     31.13 o 
   0   9   8        0.20       -2.31     33.83 o 
   1   9   8       14.23       21.53     38.05 o 
 -14   1   9      101.94      133.06     13.16 o 
 -13   1   9      253.34      296.96     19.75 o 
 -12   1   9        7.99        5.00      4.66 o 
 -11   1   9        9.96        7.75      5.06 o 
 -10   1   9      498.81      531.13     32.62 o 
  -9   1   9      175.49      166.66     11.76 o 
  -8   1   9       64.79       60.11      5.82 o 
  -7   1   9      108.43      115.91      8.49 o 
  -6   1   9       34.30       47.26      3.53 o 
  -5   1   9      980.90     1131.30     57.75 o 
  -4   1   9     1128.92     1132.24     58.14 o 
  -3   1   9     1083.11      926.76     41.04 o 
  -2   1   9     2178.05     2086.16     88.31 o 
  -1   1   9     1410.91     1588.47     61.00 o 
   0   1   9     1242.57     1258.99     48.50 o 
   1   1   9     1860.89     1812.87     66.14 o 
   2   1   9      496.38      455.74     19.22 o 
   3   1   9       13.21       10.25      2.33 o 
   4   1   9       48.40       37.18      3.32 o 
   5   1   9        8.30       14.01      2.83 o 
   6   1   9       18.98       10.21      3.03 o 
   7   1   9      940.62      778.03     39.20 o 
   8   1   9      708.49      678.53     30.70 o 
   9   1   9      186.42      170.14     21.57 o 
  10   1   9        0.57        2.49      3.38 o 
  11   1   9      349.70      352.30     29.08 o 
  12   1   9       13.74       14.73      4.26 o 
  13   1   9       45.01       60.14      8.19 o 
 -14   2   9        6.66       14.80      6.52 o 
 -13   2   9       72.08       80.24      7.62 o 
 -12   2   9      350.92      378.38     24.26 o 
 -11   2   9      302.28      325.75     21.08 o 
 -10   2   9      166.03      163.08     11.67 o 
  -9   2   9        0.18        3.07      3.73 o 
  -8   2   9      396.58      412.91     25.29 o 
  -7   2   9      312.48      332.28     20.78 o 
  -6   2   9      181.57      164.25     11.15 o 
  -5   2   9      582.83      560.33     31.00 o 
  -4   2   9      834.73      870.14     50.96 o 
  -3   2   9       19.36       28.63      3.63 o 
  -2   2   9     3147.55     3011.44    159.66 o 
  -1   2   9     5339.02     5592.02    222.23 o 
   0   2   9     1129.04     1096.38     40.20 o 
   1   2   9      148.99      158.36      7.10 o 
   2   2   9       70.14       80.11      4.14 o 
   3   2   9     1332.88     1292.19     60.51 o 
   4   2   9     2239.90     2202.53     92.98 o 
   5   2   9     2206.85     2117.19    102.25 o 
   6   2   9     1771.03     1713.88     94.47 o 
   7   2   9      963.54      845.22     42.02 o 
   8   2   9      208.60      177.29     10.70 o 
   9   2   9     1216.75     1033.83     73.60 o 
  10   2   9     1933.28     1922.86    186.04 o 
  11   2   9      669.36      604.78     76.97 o 
  12   2   9        6.76        6.27      5.66 o 
 -13   3   9      109.29      122.28     12.77 o 
 -12   3   9        6.95        5.91      5.61 o 
 -11   3   9        2.10        1.17      5.25 o 
 -10   3   9       53.51       49.43      7.29 o 
  -9   3   9     1575.39     1287.35     76.34 o 
  -8   3   9      753.01      718.91     43.26 o 
  -7   3   9        4.85        2.25      5.81 o 
  -6   3   9      271.10      251.79     22.29 o 
  -5   3   9     1633.08     1709.56    110.40 o 
  -4   3   9     1581.74     1507.28     96.23 o 
  -3   3   9     3035.25     2723.24    156.49 o 
  -2   3   9      886.46      800.20     57.02 o 
  -1   3   9      262.57      264.60     15.07 o 
   0   3   9       33.03       26.70      2.58 o 
   1   3   9     1445.67     1508.87     61.66 o 
   2   3   9     2639.96     2535.17    110.88 o 
   3   3   9     8870.67     8995.32    416.81 o 
   4   3   9      611.51      572.47     33.15 o 
   5   3   9      184.71      180.24     10.86 o 
   6   3   9      416.34      384.83     21.14 o 
   7   3   9      912.25      895.92     47.18 o 
   8   3   9      925.75      890.78     52.81 o 
   9   3   9      227.21      224.05     21.37 o 
  10   3   9       63.07       55.59      9.14 o 
  11   3   9       53.98       43.49     10.52 o 
  12   3   9      126.18      131.73     20.96 o 
 -13   4   9      132.15      142.53     14.45 o 
 -12   4   9        2.69        3.26      7.11 o 
 -11   4   9      133.79      136.58     13.24 o 
 -10   4   9      328.67      320.74     26.14 o 
  -9   4   9      315.22      284.23     22.94 o 
  -8   4   9      253.59      202.52     16.79 o 
  -7   4   9      763.37      725.20     53.94 o 
  -6   4   9      393.59      331.47     22.99 o 
  -5   4   9      122.56      116.43     13.33 o 
  -4   4   9       20.48       17.11      5.31 o 
  -3   4   9      402.18      455.14     29.82 o 
  -2   4   9      200.56      226.66     14.74 o 
  -1   4   9      181.67      190.07     12.55 o 
   0   4   9      478.35      499.93     28.70 o 
   1   4   9      417.42      465.83     26.59 o 
   2   4   9      759.07      825.10     36.41 o 
   3   4   9     1274.43     1294.17     57.77 o 
   4   4   9     4439.44     4399.52    244.21 o 
   5   4   9     2175.56     2233.53    114.91 o 
   6   4   9       11.14        3.72      3.68 o 
   7   4   9       20.33       19.34      5.15 o 
   8   4   9      266.58      265.63     18.02 o 
   9   4   9       74.01       66.29      9.13 o 
  10   4   9      147.02      119.48     15.75 o 
  11   4   9      170.12      176.25     17.28 o 
 -12   5   9        0.41       -3.61      5.76 o 
 -11   5   9       41.74       25.77      9.80 o 
 -10   5   9        3.50        3.59      4.76 o 
  -9   5   9        1.87        2.24      6.15 o 
  -8   5   9      286.23      208.68     35.41 o 
  -7   5   9       33.49       42.39      7.31 o 
  -6   5   9        5.78        9.26      6.49 o 
  -5   5   9      222.70      196.66     15.87 o 
  -4   5   9      484.24      445.88     29.40 o 
  -3   5   9        2.60        4.00      4.92 o 
  -2   5   9      234.24      207.56     18.14 o 
  -1   5   9      493.20      484.73     28.57 o 
   0   5   9      147.21      156.65     12.89 o 
   1   5   9       16.00       20.80      6.55 o 
   2   5   9      591.42      602.91     38.36 o 
   3   5   9      204.91      213.61     14.41 o 
   4   5   9       54.21       60.82      6.46 o 
   5   5   9      284.04      291.44     18.63 o 
   6   5   9      227.00      232.14     15.55 o 
   7   5   9       40.49       41.00      6.10 o 
   8   5   9      406.75      376.42     46.59 o 
   9   5   9      192.10      190.16     16.73 o 
  10   5   9       12.14        6.60      7.22 o 
 -11   6   9        6.80        6.93      5.40 o 
 -10   6   9        6.56        0.80      4.89 o 
  -9   6   9        0.20       -0.93      4.16 o 
  -8   6   9       10.70       14.13      7.06 o 
  -7   6   9        0.22       -2.42      6.07 o 
  -6   6   9       23.36       17.44      6.51 o 
  -5   6   9       52.90       37.62      7.14 o 
  -4   6   9      442.17      344.44     41.59 o 
  -3   6   9        9.17        6.38      5.25 o 
  -2   6   9      503.90      482.73     31.40 o 
  -1   6   9      352.49      351.55     21.28 o 
   0   6   9       25.64       22.41      6.33 o 
   1   6   9        0.59       -1.04      4.79 o 
   2   6   9       17.00       31.04      6.39 o 
   3   6   9       51.90       44.27     12.61 o 
   4   6   9      244.78      270.30     17.91 o 
   5   6   9       81.48       76.25      8.12 o 
   6   6   9        4.82        4.80      4.70 o 
   7   6   9      108.89      139.75     14.04 o 
   8   6   9      229.90      221.59     18.30 o 
   9   6   9        4.62        1.52      6.63 o 
  -9   7   9       39.70       34.21      9.99 o 
  -8   7   9       56.55       33.06      9.61 o 
  -7   7   9       60.48       48.09      8.23 o 
  -6   7   9        2.60       -0.15      5.73 o 
  -5   7   9      185.16      122.00     28.46 o 
  -4   7   9      154.55      128.78     17.98 o 
  -3   7   9        2.54       -0.34      4.84 o 
  -2   7   9        1.51        8.07      4.83 o 
  -1   7   9      118.92      123.82     12.30 o 
   0   7   9        1.97        3.14      4.77 o 
   1   7   9       71.79       55.28      7.56 o 
   2   7   9      138.19      142.92     12.76 o 
   3   7   9      263.29      295.47     24.90 o 
   4   7   9      106.97      111.02     12.39 o 
   5   7   9       19.89       21.12      5.50 o 
   6   7   9       32.01       34.22      6.63 o 
   7   7   9      158.11      149.59     13.51 o 
   8   7   9       31.55       27.39      8.58 o 
  -6   8   9      250.47      180.66     22.29 o 
  -5   8   9       75.29       41.23     23.25 o 
  -4   8   9       30.39       20.88      6.47 o 
  -3   8   9       73.51       64.37     25.86 o 
  -2   8   9      208.06      202.22     27.99 o 
  -1   8   9      157.15      166.77     29.16 o 
   0   8   9      321.20      324.31     41.47 o 
   1   8   9        2.81       17.08     11.72 o 
   2   8   9       28.64       23.44     15.47 o 
   3   8   9        2.76      -10.08     19.80 o 
   4   8   9      127.11      157.61     29.79 o 
   5   8   9        8.90        1.54     29.60 o 
 -14   0  10      156.22      207.95     26.14 o 
 -13   0  10      317.05      387.84     43.43 o 
 -12   0  10      193.71      222.17     26.91 o 
 -11   0  10      161.49      189.29     16.91 o 
 -10   0  10      829.95      950.39     69.71 o 
  -9   0  10     1211.66     1377.99    100.29 o 
  -8   0  10     1028.17     1137.69     82.90 o 
  -7   0  10       45.55       50.85      5.59 o 
  -6   0  10      209.42      216.52     15.50 o 
  -5   0  10       21.25       18.74      3.93 o 
  -4   0  10     1217.78     1285.46     92.55 o 
  -3   0  10     7302.39     7487.80    460.01 o 
  -2   0  10    10371.53     9824.06    733.42 o 
  -1   0  10     5101.03     5503.63    300.23 o 
   0   0  10     4757.09     5455.65    300.72 o 
   1   0  10     1809.03     1565.96     97.21 o 
   2   0  10     6587.49     6429.83    398.76 o 
   3   0  10     2034.25     1710.57    139.53 o 
   4   0  10      147.33      144.89     10.90 o 
   5   0  10     1541.90     1473.79    121.46 o 
   6   0  10      164.92      137.80     12.84 o 
   7   0  10        8.74        2.60      4.58 o 
   8   0  10      757.16      745.43    146.64 o 
   9   0  10     1287.22     1417.97    145.68 o 
  10   0  10      160.38      155.84     25.42 o 
  11   0  10      158.96      161.78     14.52 o 
  12   0  10      338.46      316.34     35.36 o 
 -14   1  10        2.03        6.32      6.18 o 
 -13   1  10        1.58        5.95      5.96 o 
 -12   1  10      222.66      247.34     16.64 o 
 -11   1  10      154.93      183.60     13.09 o 
 -10   1  10      140.93      161.54     11.91 o 
  -9   1  10       10.15        7.58      4.06 o 
  -8   1  10      674.14      687.75     41.79 o 
  -7   1  10      675.59      705.54     42.53 o 
  -6   1  10     2033.43     2040.33    119.54 o 
  -5   1  10     1609.81     1652.02     96.46 o 
  -4   1  10     1280.15     1266.03     60.32 o 
  -3   1  10       33.59       40.16      3.04 o 
  -2   1  10     1293.78     1291.11     52.05 o 
  -1   1  10     9052.33     9475.83    359.43 o 
   0   1  10     3395.55     3490.76    133.19 o 
   1   1  10     1426.47     1362.82     49.84 o 
   2   1  10      268.10      279.61     11.23 o 
   3   1  10      597.50      515.73     24.82 o 
   4   1  10     1019.90      919.14     44.11 o 
   5   1  10     1176.50     1137.63     58.20 o 
   6   1  10     1209.61     1102.77     63.19 o 
   7   1  10      243.84      230.71     19.42 o 
   8   1  10       27.40       17.67      3.20 o 
   9   1  10      297.41      302.78     20.92 o 
  10   1  10      938.42     1023.32     60.73 o 
  11   1  10      551.57      558.40     32.15 o 
  12   1  10       16.73       20.10      6.30 o 
 -14   2  10        5.52        9.84      7.69 o 
 -13   2  10       14.08       18.09      9.03 o 
 -12   2  10       26.71       27.09      5.24 o 
 -11   2  10       38.24       38.95      5.57 o 
 -10   2  10        1.04        1.66      5.41 o 
  -9   2  10      262.44      261.84     17.22 o 
  -8   2  10      745.94      690.42     41.72 o 
  -7   2  10      433.20      440.26     26.92 o 
  -6   2  10        0.02       -2.53      2.53 o 
  -5   2  10      902.34      842.97     47.05 o 
  -4   2  10     2339.80     2077.82    124.07 o 
  -3   2  10      271.35      240.62     14.42 o 
  -2   2  10       34.02       31.35      4.15 o 
  -1   2  10      100.93      105.77      6.50 o 
   0   2  10      132.22      122.14      6.47 o 
   1   2  10       27.83       26.07      2.78 o 
   2   2  10        3.32        3.20      2.22 o 
   3   2  10     2353.00     2471.33    130.03 o 
   4   2  10      954.90      945.30     71.51 o 
   5   2  10       29.88       24.66      3.44 o 
   6   2  10      557.23      528.53     29.17 o 
   7   2  10      461.23      423.74     21.26 o 
   8   2  10      300.73      275.36     16.80 o 
   9   2  10       60.83       46.42      9.04 o 
  10   2  10       18.95        1.19      6.84 o 
  11   2  10        3.91       -0.28      6.94 o 
  12   2  10       54.53       61.21      7.97 o 
 -13   3  10       41.49       40.96      7.76 o 
 -12   3  10        1.66       -5.53      5.53 o 
 -11   3  10        4.09       -1.57      5.77 o 
 -10   3  10       47.12       38.88      6.74 o 
  -9   3  10        6.27        8.33      3.24 o 
  -8   3  10       85.86       71.64      6.01 o 
  -7   3  10      102.42       91.93      7.54 o 
  -6   3  10       15.07       20.62      5.01 o 
  -5   3  10        7.22        7.38      5.27 o 
  -4   3  10        0.02        1.64      3.16 o 
  -3   3  10      579.74      616.70     32.01 o 
  -2   3  10      202.15      206.23     10.79 o 
  -1   3  10      341.59      372.97     19.44 o 
   0   3  10      293.04      285.16     12.84 o 
   1   3  10        0.56       -2.69      2.69 o 
   2   3  10      903.99      823.06     39.75 o 
   3   3  10      359.69      346.16     17.84 o 
   4   3  10      133.63      126.42     11.68 o 
   5   3  10       80.11       73.98      6.69 o 
   6   3  10       23.62       17.57      3.70 o 
   7   3  10      302.76      289.09     18.51 o 
   8   3  10       22.52        9.45      6.00 o 
   9   3  10       13.76       15.45      6.68 o 
  10   3  10      223.20      225.33     19.61 o 
  11   3  10      110.48      130.65     15.41 o 
  12   3  10       30.84       35.20      8.87 o 
 -12   4  10       30.02       27.47      6.90 o 
 -11   4  10        1.10       -7.69      7.69 o 
 -10   4  10        9.64        4.11      4.89 o 
  -9   4  10      144.90      155.31     14.06 o 
  -8   4  10      691.30      652.81     51.51 o 
  -7   4  10      104.15       98.27     10.95 o 
  -6   4  10       99.45       72.67      7.22 o 
  -5   4  10      394.79      363.62     23.00 o 
  -4   4  10     1114.15      995.47     52.95 o 
  -3   4  10        2.31        4.27      4.75 o 
  -2   4  10      443.21      461.85     30.62 o 
  -1   4  10       19.44       27.20      4.80 o 
   0   4  10       40.44       46.92      5.60 o 
   1   4  10       76.70       81.09      4.95 o 
   2   4  10      110.13      113.61      7.44 o 
   3   4  10       32.22       19.86      4.76 o 
   4   4  10       28.88       21.84      5.68 o 
   5   4  10        9.59        5.49      5.38 o 
   6   4  10        4.65        5.71      3.71 o 
   7   4  10      305.07      290.01     18.99 o 
   8   4  10      140.10      140.19     20.81 o 
   9   4  10      123.96      120.74     17.38 o 
  10   4  10       72.62       67.64     14.04 o 
  11   4  10        0.19       -0.54      7.09 o 
 -11   5  10       16.02       13.22      5.76 o 
 -10   5  10       41.21       40.91      6.74 o 
  -9   5  10      116.57      103.57     10.34 o 
  -8   5  10       36.66       37.00      8.95 o 
  -7   5  10      598.87      494.41     46.50 o 
  -6   5  10      901.42      820.87     52.03 o 
  -5   5  10     1772.30     1374.80     84.14 o 
  -4   5  10      116.67      100.19     10.34 o 
  -3   5  10      497.76      456.51     30.71 o 
  -2   5  10      125.54      127.03     14.59 o 
  -1   5  10     1269.30     1270.30     77.77 o 
   0   5  10      338.93      380.43     25.99 o 
   1   5  10      724.07      747.05     47.15 o 
   2   5  10      236.85      262.82     15.81 o 
   3   5  10        5.05        9.09      4.06 o 
   4   5  10      538.49      569.10     38.73 o 
   5   5  10      814.81      804.90     53.60 o 
   6   5  10      362.99      353.42     25.43 o 
   7   5  10        0.42        2.95      4.91 o 
   8   5  10       21.29       20.37      6.69 o 
   9   5  10       38.89       40.98      8.57 o 
  10   5  10        3.24        0.30      7.06 o 
 -10   6  10        6.67        5.84      6.73 o 
  -9   6  10      114.31      108.60     10.61 o 
  -8   6  10      219.22      179.28     18.61 o 
  -7   6  10      158.19      121.34     13.00 o 
  -6   6  10      106.06       81.08     13.20 o 
  -5   6  10      331.19      249.12     26.42 o 
  -4   6  10      592.67      571.45     56.70 o 
  -3   6  10      563.36      537.39     43.94 o 
  -2   6  10      400.49      382.79     33.77 o 
  -1   6  10      246.92      279.21     20.38 o 
   0   6  10        5.29        3.71      4.86 o 
   1   6  10      330.94      337.94     23.65 o 
   2   6  10      552.55      601.04     39.31 o 
   3   6  10      999.75     1211.77     70.73 o 
   4   6  10      559.34      605.77     36.92 o 
   5   6  10        7.61        3.58      4.84 o 
   6   6  10      279.96      270.85     20.67 o 
   7   6  10      310.88      308.37     23.14 o 
   8   6  10      225.78      250.41     25.14 o 
   9   6  10        4.58       -0.64      9.09 o 
  -9   7  10        4.49        4.61      8.46 o 
  -8   7  10       30.88       26.52      9.23 o 
  -7   7  10       36.78       26.52      8.84 o 
  -6   7  10      166.79      150.50     18.43 o 
  -5   7  10       62.96       59.45     11.21 o 
  -4   7  10      178.27      161.00     27.46 o 
  -3   7  10       21.18        5.73      8.54 o 
  -2   7  10       13.06       15.18      5.87 o 
  -1   7  10      285.62      281.89     36.78 o 
   0   7  10      440.95      454.27     41.39 o 
   1   7  10      110.24      123.57     11.63 o 
   2   7  10        1.53       -1.96      6.49 o 
   3   7  10       19.83       13.65      7.53 o 
   4   7  10       41.09       44.12     10.49 o 
   5   7  10      148.33      147.65     15.03 o 
   6   7  10      116.84      117.11     11.43 o 
   7   7  10       20.33       24.16      6.69 o 
  -6   8  10       24.66       10.38      7.69 o 
  -5   8  10        2.15        4.23      6.53 o 
  -4   8  10        0.18       -2.39      8.26 o 
  -3   8  10       55.71       49.72     13.56 o 
  -2   8  10      125.65      119.25     17.64 o 
  -1   8  10       51.66       47.84     13.97 o 
   0   8  10        0.60       11.49     11.51 o 
   1   8  10       84.08      106.68     21.60 o 
   2   8  10       45.44       53.94     17.16 o 
   3   8  10        0.30       -7.30     24.22 o 
   4   8  10        6.78       -0.77     26.91 o 
   5   8  10       12.46        1.15     28.06 o 
 -14   1  11        0.65        1.26      5.91 o 
 -13   1  11       71.14       76.44      9.50 o 
 -12   1  11        9.73       13.53      4.72 o 
 -11   1  11        0.36       -1.00      4.43 o 
 -10   1  11      560.87      564.17     34.84 o 
  -9   1  11      565.01      593.34     36.39 o 
  -8   1  11       75.22       85.34      7.40 o 
  -7   1  11       56.80       55.30      5.99 o 
  -6   1  11      476.78      541.51     32.84 o 
  -5   1  11        5.57        5.07      3.06 o 
  -4   1  11      123.98      115.44      7.07 o 
  -3   1  11      505.83      477.75     21.59 o 
  -2   1  11     2986.87     2966.30    118.78 o 
  -1   1  11     2174.23     2155.93     82.24 o 
   0   1  11       29.47       33.01      2.36 o 
   1   1  11      351.65      290.14     16.04 o 
   2   1  11     2952.76     2829.03    123.48 o 
   3   1  11      504.65      507.88     23.55 o 
   4   1  11      424.54      424.02     22.66 o 
   5   1  11       86.19       73.53      5.66 o 
   6   1  11       74.89       66.27      5.62 o 
   7   1  11       37.21       36.47      6.05 o 
   8   1  11      215.76      200.55     16.96 o 
   9   1  11      479.56      495.18     27.41 o 
  10   1  11      337.68      319.63     41.45 o 
  11   1  11        2.63        5.41      6.67 o 
  12   1  11      187.02      195.84     20.69 o 
 -13   2  11        1.68       -2.69      5.98 o 
 -12   2  11      113.45      137.58     10.72 o 
 -11   2  11      493.01      514.27     32.17 o 
 -10   2  11      761.54      788.14     47.86 o 
  -9   2  11       33.94       41.95      5.27 o 
  -8   2  11       40.19       27.14      4.36 o 
  -7   2  11      286.07      292.85     18.78 o 
  -6   2  11        7.14        5.56      2.69 o 
  -5   2  11      212.08      217.47     27.24 o 
  -4   2  11      537.74      540.18     30.51 o 
  -3   2  11      178.36      186.24     11.51 o 
  -2   2  11       68.10       58.70      9.15 o 
  -1   2  11     1035.42     1002.67     49.65 o 
   0   2  11     3510.34     3643.02    153.30 o 
   1   2  11      813.55      822.45     33.52 o 
   2   2  11       43.76       57.10      6.96 o 
   3   2  11     2726.89     2693.23    158.16 o 
   4   2  11     4874.94     4933.89    288.57 o 
   5   2  11      184.95      182.01     10.70 o 
   6   2  11     1470.12     1388.16     91.10 o 
   7   2  11       56.14       47.66      7.51 o 
   8   2  11       73.33       56.10      8.90 o 
   9   2  11      211.43      190.07     16.48 o 
  10   2  11     1171.41     1074.63     73.82 o 
  11   2  11      573.81      507.06     59.15 o 
  12   2  11       49.60       30.75      9.69 o 
 -13   3  11       28.31       29.77      7.38 o 
 -12   3  11       92.53      111.48     18.07 o 
 -11   3  11       10.00       10.39      5.81 o 
 -10   3  11       24.12       19.26      5.73 o 
  -9   3  11      624.72      546.70     41.71 o 
  -8   3  11     1254.21     1146.00     68.19 o 
  -7   3  11      326.75      310.66     19.64 o 
  -6   3  11     1206.92     1148.61     63.74 o 
  -5   3  11       10.99        2.70      8.82 o 
  -4   3  11     1073.05     1044.83     61.76 o 
  -3   3  11     2698.50     2551.10    147.83 o 
  -2   3  11      474.62      461.83     28.37 o 
  -1   3  11      484.34      509.26     27.56 o 
   0   3  11        9.57       10.64      2.91 o 
   1   3  11      204.84      217.82     12.67 o 
   2   3  11     1712.25     1804.17     91.18 o 
   3   3  11     3710.79     3828.54    209.64 o 
   4   3  11      919.00      836.01     54.63 o 
   5   3  11       63.21       64.27      7.35 o 
   6   3  11       33.28       33.34      5.31 o 
   7   3  11     1812.19     1583.21    104.07 o 
   8   3  11      468.68      466.68     33.52 o 
   9   3  11      236.20      204.19     31.91 o 
  10   3  11       24.45       30.81      8.04 o 
  11   3  11       28.48       33.56     11.12 o 
 -12   4  11       29.59       12.52      6.26 o 
 -11   4  11        7.37        8.54      5.33 o 
 -10   4  11       70.82       54.16      7.48 o 
  -9   4  11      128.07      117.97     11.43 o 
  -8   4  11        2.10        3.92      6.15 o 
  -7   4  11       41.19       37.04      5.61 o 
  -6   4  11      306.08      256.44     19.70 o 
  -5   4  11     1829.83     1546.66     90.03 o 
  -4   4  11      644.96      619.59     36.89 o 
  -3   4  11      480.68      412.06     23.56 o 
  -2   4  11      801.60      727.11     39.18 o 
  -1   4  11      395.70      378.78     17.53 o 
   0   4  11       83.48       92.62      7.48 o 
   1   4  11      157.29      174.14     10.21 o 
   2   4  11      334.80      338.33     17.74 o 
   3   4  11        6.77        7.23      4.24 o 
   4   4  11      803.05      753.64     50.39 o 
   5   4  11      791.86      742.38     49.73 o 
   6   4  11      584.57      606.96     41.05 o 
   7   4  11      165.20      139.97     12.66 o 
   8   4  11       28.34       27.55      7.05 o 
   9   4  11      318.29      303.77     23.93 o 
  10   4  11       83.30       87.17     11.36 o 
  11   4  11       65.46       57.67     10.96 o 
 -11   5  11       66.41       58.77      8.22 o 
 -10   5  11        0.12       -0.10      4.76 o 
  -9   5  11       64.76       56.18      7.38 o 
  -8   5  11       22.04       18.56      4.41 o 
  -7   5  11       31.75       25.79      4.67 o 
  -6   5  11        2.53        2.15      3.54 o 
  -5   5  11        5.51        9.29      3.03 o 
  -4   5  11      208.06      175.77     14.53 o 
  -3   5  11      704.23      711.89     60.75 o 
  -2   5  11       43.44       44.63     11.10 o 
  -1   5  11        6.18       -0.50      5.88 o 
   0   5  11       42.26       52.79      7.58 o 
   1   5  11        5.44        3.41      3.73 o 
   2   5  11      107.70      129.23      9.25 o 
   3   5  11      224.03      274.72     16.20 o 
   4   5  11       22.23       29.18      5.92 o 
   5   5  11        5.04       10.08      5.38 o 
   6   5  11       47.16       54.10      7.51 o 
   7   5  11      205.84      210.47     18.17 o 
   8   5  11      331.69      303.22     23.44 o 
   9   5  11      118.49      124.22     12.95 o 
  10   5  11        9.13       15.58      7.69 o 
 -10   6  11      103.15       92.13     10.06 o 
  -9   6  11        0.77        3.11      4.25 o 
  -8   6  11       48.13       38.37      5.50 o 
  -7   6  11        2.79       -4.85      6.27 o 
  -6   6  11       14.79       18.72      9.21 o 
  -5   6  11       13.80       11.74      8.88 o 
  -4   6  11        1.60       -5.83      5.83 o 
  -3   6  11      244.78      239.68     30.96 o 
  -2   6  11       48.74       51.71      7.84 o 
  -1   6  11      121.96      103.93     10.54 o 
   0   6  11       13.22        0.90      5.64 o 
   1   6  11      136.71      156.36     13.59 o 
   2   6  11        4.84        0.59      4.29 o 
   3   6  11        8.35       14.01      5.39 o 
   4   6  11        9.66       10.31      5.05 o 
   5   6  11      126.29      109.54     10.57 o 
   6   6  11        0.78        4.46      5.81 o 
   7   6  11       38.90       44.91      7.90 o 
   8   6  11      149.07      141.18     13.65 o 
  -8   7  11       36.99       23.45      8.84 o 
  -7   7  11      101.43       69.19     12.30 o 
  -6   7  11        1.29        6.23      6.23 o 
  -5   7  11        1.78        2.22      5.60 o 
  -4   7  11      459.17      400.45     58.81 o 
  -3   7  11       75.34       79.49     10.26 o 
  -2   7  11       29.10       22.16      7.77 o 
  -1   7  11      221.47      182.50     15.48 o 
   0   7  11       90.77       98.06     14.87 o 
   1   7  11        5.72       10.30      6.54 o 
   2   7  11        9.31       -5.03      8.38 o 
   3   7  11      236.53      296.01     28.80 o 
   4   7  11       89.26      106.05      9.54 o 
   5   7  11       40.91       40.14      6.95 o 
   6   7  11       80.46       59.06      8.20 o 
   7   7  11      165.31      165.79     17.51 o 
  -5   8  11       66.11       44.59      9.61 o 
  -4   8  11        2.35       -4.04      6.36 o 
  -3   8  11        0.83       -0.47     11.92 o 
  -2   8  11        0.60        0.00      8.34 o 
  -1   8  11       67.61       74.83     16.37 o 
   0   8  11      101.09       94.32     11.64 o 
   1   8  11       21.70       23.45     20.66 o 
   2   8  11        0.72       -8.39     16.14 o 
   3   8  11        7.03       22.53     11.15 o 
   4   8  11       28.02       24.90     27.29 o 
 -13   0  12       87.17       93.79     14.99 o 
 -12   0  12      278.85      324.03     37.28 o 
 -11   0  12      108.28      121.46     16.91 o 
 -10   0  12        4.19        0.93      4.41 o 
  -9   0  12     1965.63     2129.24    153.56 o 
  -8   0  12     1411.57     1457.49    112.05 o 
  -7   0  12      937.02      923.81     67.81 o 
  -6   0  12       45.96       41.40     10.03 o 
  -5   0  12      560.63      513.76     56.39 o 
  -4   0  12      378.07      347.65     27.86 o 
  -3   0  12     1181.41     1174.01     73.89 o 
  -2   0  12     3115.67     3195.29    233.46 o 
  -1   0  12      581.42      484.40     27.94 o 
   0   0  12      107.09      101.32      8.20 o 
   1   0  12      377.40      372.80     24.37 o 
   2   0  12     4179.93     4334.50    267.97 o 
   3   0  12     3697.94     4017.61    249.41 o 
   4   0  12     1577.12     1640.15    119.04 o 
   5   0  12       75.88       68.74      7.89 o 
   6   0  12      468.64      425.94     33.23 o 
   7   0  12      259.30      236.04     20.57 o 
   8   0  12      593.16      554.74     88.98 o 
   9   0  12     1980.81     2004.15    204.87 o 
  10   0  12     1701.25     1798.11    130.60 o 
  11   0  12        2.59       -0.56      4.87 o 
  12   0  12      251.02      310.19     34.98 o 
 -13   1  12        0.62       -2.23      5.80 o 
 -12   1  12       44.75       48.31      6.21 o 
 -11   1  12      215.39      248.72     16.94 o 
 -10   1  12      352.83      383.46     24.48 o 
  -9   1  12      192.04      224.17     15.39 o 
  -8   1  12      252.37      274.46     18.05 o 
  -7   1  12     1056.27     1101.65     65.84 o 
  -6   1  12      980.06      953.06     56.89 o 
  -5   1  12     1404.58     1476.78     75.29 o 
  -4   1  12      128.66      122.77      7.90 o 
  -3   1  12      238.53      227.63      9.87 o 
  -2   1  12      649.18      676.02     29.27 o 
  -1   1  12     2297.23     2359.78     96.81 o 
   0   1  12     1972.84     1952.29     80.22 o 
   1   1  12     2410.04     2426.79    110.06 o 
   2   1  12     1196.81     1258.30     51.28 o 
   3   1  12      141.97      135.85      7.73 o 
   4   1  12     1241.18     1143.12     59.29 o 
   5   1  12     1414.50     1401.76     72.30 o 
   6   1  12      155.16      152.79      9.94 o 
   7   1  12      476.17      428.32     24.00 o 
   8   1  12       12.39        8.21     11.48 o 
   9   1  12       24.93       24.93      4.18 o 
  10   1  12      349.67      349.00     50.56 o 
  11   1  12      438.53      496.23     54.20 o 
  12   1  12        6.65        2.03      5.70 o 
 -13   2  12       34.60       44.57      7.71 o 
 -12   2  12        4.84        1.48      4.45 o 
 -11   2  12       42.20       40.43      5.64 o 
 -10   2  12       16.02       20.23      6.31 o 
  -9   2  12        2.20        0.82      3.92 o 
  -8   2  12       82.46       64.33      6.33 o 
  -7   2  12       14.04       11.68      3.30 o 
  -6   2  12       50.04       44.48      4.46 o 
  -5   2  12        4.01        0.22      5.37 o 
  -4   2  12     1399.65     1408.37     76.00 o 
  -3   2  12     1253.62     1243.30     67.05 o 
  -2   2  12     1461.56     1521.72     81.12 o 
  -1   2  12        3.21        6.08      2.81 o 
   0   2  12        5.21        4.62      2.65 o 
   1   2  12       54.92       60.31      4.20 o 
   2   2  12      362.24      353.12     16.68 o 
   3   2  12     1280.80     1315.32     77.74 o 
   4   2  12     2252.44     2137.83    125.31 o 
   5   2  12       81.10       82.26      9.24 o 
   6   2  12      108.11      103.24     10.02 o 
   7   2  12      189.42      153.37     14.94 o 
   8   2  12      571.10      498.59     92.25 o 
   9   2  12       21.89        9.64      6.59 o 
  10   2  12       38.99       50.44      9.49 o 
  11   2  12       28.06       17.81      7.89 o 
 -13   3  12       35.40       34.21      7.48 o 
 -12   3  12        0.42       -3.62      5.81 o 
 -11   3  12       15.77       27.01      7.50 o 
 -10   3  12       73.67       72.61      9.03 o 
  -9   3  12       10.43       14.50      5.54 o 
  -8   3  12      133.54      119.65      8.91 o 
  -7   3  12       99.56       89.94      7.22 o 
  -6   3  12      252.42      261.67     23.57 o 
  -5   3  12      134.72      115.28     10.96 o 
  -4   3  12      333.56      320.19     29.13 o 
  -3   3  12        0.45       11.38      3.86 o 
  -2   3  12      349.26      361.40     20.59 o 
  -1   3  12       20.75       14.99      3.96 o 
   0   3  12      106.56      110.65      7.01 o 
   1   3  12      261.29      261.04     13.79 o 
   2   3  12       14.01        7.10      4.21 o 
   3   3  12      612.28      691.49     41.22 o 
   4   3  12       96.58       84.51      9.23 o 
   5   3  12       85.02       81.20     11.94 o 
   6   3  12       46.83       39.97      6.78 o 
   7   3  12      204.56      164.25     14.38 o 
   8   3  12       19.77       18.12      8.78 o 
   9   3  12       25.60       21.26      7.53 o 
  10   3  12        0.74       -2.06      7.49 o 
  11   3  12       26.86       27.20      8.44 o 
 -12   4  12        0.14       -5.90      5.90 o 
 -11   4  12        0.88       -2.44      5.45 o 
 -10   4  12        0.56        2.55      5.18 o 
  -9   4  12      118.30       74.96      8.58 o 
  -8   4  12       32.33       27.12      5.47 o 
  -7   4  12       26.57       20.70      4.76 o 
  -6   4  12        0.46       -5.44      7.32 o 
  -5   4  12      458.37      407.53     25.94 o 
  -4   4  12      243.89      256.28     17.54 o 
  -3   4  12      185.60      182.56     11.99 o 
  -2   4  12      258.29      265.70     17.71 o 
  -1   4  12      156.39      151.01     14.07 o 
   0   4  12       22.40       28.45      4.53 o 
   1   4  12      174.05      204.56     11.72 o 
   2   4  12      265.29      284.65     15.27 o 
   3   4  12     1069.67     1113.12     53.23 o 
   4   4  12      836.75      799.65     53.24 o 
   5   4  12      250.62      230.84     18.35 o 
   6   4  12        6.16       15.23      6.09 o 
   7   4  12      301.33      288.78     21.74 o 
   8   4  12      327.72      265.37     22.61 o 
   9   4  12       34.49       33.73      8.05 o 
  10   4  12       83.47       73.75     10.38 o 
 -11   5  12        7.85       10.81      6.92 o 
 -10   5  12       38.34       35.16      6.54 o 
  -9   5  12       34.13       25.40      5.53 o 
  -8   5  12        6.04        1.33      4.06 o 
  -7   5  12       18.59        8.14      3.83 o 
  -6   5  12      390.57      306.57     18.64 o 
  -5   5  12      857.34      713.52     39.23 o 
  -4   5  12      291.28      251.18     18.39 o 
  -3   5  12        0.14        0.78      4.84 o 
  -2   5  12      297.85      292.87     21.43 o 
  -1   5  12      192.13      246.74     15.31 o 
   0   5  12      459.33      525.91     29.08 o 
   1   5  12        4.49        2.84      4.20 o 
   2   5  12      207.22      241.37     14.93 o 
   3   5  12      271.79      287.54     22.52 o 
   4   5  12       31.59       27.15      6.15 o 
   5   5  12      585.57      557.88     38.35 o 
   6   5  12      837.05      793.84     53.87 o 
   7   5  12      241.52      237.63     18.97 o 
   8   5  12       18.65       22.65      7.20 o 
   9   5  12      182.21      184.00     26.57 o 
 -10   6  12        3.43       -2.08      5.00 o 
  -9   6  12       86.35       80.71      8.86 o 
  -8   6  12      170.78      148.42     11.48 o 
  -7   6  12      203.01      163.41     16.00 o 
  -6   6  12       68.74       51.06      8.70 o 
  -5   6  12       14.24        8.51      6.30 o 
  -4   6  12      425.15      329.25     27.87 o 
  -3   6  12      696.94      549.66     41.81 o 
  -2   6  12      496.86      483.60     32.61 o 
  -1   6  12       73.64       79.49      9.76 o 
   0   6  12      113.09      111.28     11.30 o 
   1   6  12      284.55      335.36     23.20 o 
   2   6  12      152.28      205.17     13.60 o 
   3   6  12      271.24      317.48     21.26 o 
   4   6  12      373.40      392.73     28.02 o 
   5   6  12       27.57       27.50      7.30 o 
   6   6  12       29.42       36.81      7.30 o 
   7   6  12      215.67      208.84     17.47 o 
   8   6  12      198.60      192.58     17.10 o 
  -8   7  12       11.03       19.22      9.23 o 
  -7   7  12       67.57       72.26     13.07 o 
  -6   7  12      133.72       83.41     13.84 o 
  -5   7  12       22.07       27.32     10.87 o 
  -4   7  12       49.18       35.38      7.87 o 
  -3   7  12       41.52       28.29      6.86 o 
  -2   7  12       68.11       45.68     10.01 o 
  -1   7  12      324.26      312.16     41.89 o 
   0   7  12      671.22      721.03     54.20 o 
   1   7  12      342.07      438.08     30.23 o 
   2   7  12       47.08       47.41      8.75 o 
   3   7  12        2.42       -2.83      8.91 o 
   4   7  12      105.59      121.11     11.60 o 
   5   7  12      117.44      147.20     13.26 o 
   6   7  12       44.69       57.79      8.48 o 
  -5   8  12        0.11       -6.15      6.92 o 
  -4   8  12        4.05       11.79     11.92 o 
  -3   8  12        5.55       -4.73      7.30 o 
  -2   8  12       76.48       62.27     10.84 o 
  -1   8  12       99.37       89.24     17.50 o 
   0   8  12        8.54        4.04      6.74 o 
   1   8  12        4.45       14.50      7.60 o 
   2   8  12       79.31      114.03     15.63 o 
   3   8  12       65.99       70.80     17.10 o 
 -13   1  13        1.68        7.33      6.07 o 
 -12   1  13       15.49       26.00      6.52 o 
 -11   1  13       40.54       48.08      6.21 o 
 -10   1  13        5.23        4.36      4.66 o 
  -9   1  13      286.98      335.33     21.75 o 
  -8   1  13      568.37      623.93     38.24 o 
  -7   1  13      383.62      346.54     22.12 o 
  -6   1  13      115.38       97.52     10.97 o 
  -5   1  13      106.72      106.28      9.17 o 
  -4   1  13       85.29       73.85      7.02 o 
  -3   1  13      113.48      130.04      7.09 o 
  -2   1  13      253.83      239.17     15.23 o 
  -1   1  13     2530.76     2731.70    112.78 o 
   0   1  13      387.44      355.72     15.70 o 
   1   1  13       47.94       50.14      3.52 o 
   2   1  13     1368.33     1373.68     60.49 o 
   3   1  13     5004.10     4796.97    242.78 o 
   4   1  13        5.21        7.43      2.94 o 
   5   1  13      325.09      287.06     16.52 o 
   6   1  13      197.27      208.46     12.76 o 
   7   1  13       54.41       62.45      6.60 o 
   8   1  13        1.46       -2.15      3.50 o 
   9   1  13      174.56      199.47     18.03 o 
  10   1  13      192.17      195.13     40.74 o 
  11   1  13      101.26       91.25     62.85 o 
 -13   2  13        4.75        5.93      6.38 o 
 -12   2  13        3.36        2.68      4.41 o 
 -11   2  13      147.54      147.92     11.29 o 
 -10   2  13      220.48      246.34     16.71 o 
  -9   2  13      486.91      446.60     28.10 o 
  -8   2  13        6.76       -3.09      4.60 o 
  -7   2  13       24.66       12.67      4.08 o 
  -6   2  13      415.14      391.53     35.62 o 
  -5   2  13     1479.86     1269.73     88.55 o 
  -4   2  13       66.08       70.28      6.16 o 
  -3   2  13       47.71       46.95      6.32 o 
  -2   2  13       26.71       33.43      4.41 o 
  -1   2  13      749.72      852.72     42.87 o 
   0   2  13      750.52      866.32     39.64 o 
   1   2  13     1365.21     1335.12     57.19 o 
   2   2  13      480.93      497.10     23.23 o 
   3   2  13     1334.07     1497.81     94.42 o 
   4   2  13     1002.65      989.65     82.96 o 
   5   2  13      507.32      494.36     31.14 o 
   6   2  13      103.80       90.39      6.67 o 
   7   2  13       21.43       20.10      6.57 o 
   8   2  13       19.98       15.50      7.18 o 
   9   2  13        1.04       -6.97      6.97 o 
  10   2  13       43.30       44.36      9.20 o 
  11   2  13      333.41      306.98     35.91 o 
 -12   3  13       79.02       67.23      9.13 o 
 -11   3  13        0.35        6.41      6.00 o 
 -10   3  13       92.88       76.56      9.41 o 
  -9   3  13      228.58      238.89     20.06 o 
  -8   3  13      676.42      611.91     45.78 o 
  -7   3  13      451.15      432.35     27.06 o 
  -6   3  13      853.10      806.15     45.39 o 
  -5   3  13      347.18      336.72     18.87 o 
  -4   3  13     2493.58     2405.76    155.84 o 
  -3   3  13      896.99      897.80     52.72 o 
  -2   3  13     2603.14     2560.85    160.23 o 
  -1   3  13      413.34      432.66     23.51 o 
   0   3  13        2.00        3.28      3.06 o 
   1   3  13       66.87       73.85      5.54 o 
   2   3  13      686.67      728.90     38.11 o 
   3   3  13      341.11      367.46     21.78 o 
   4   3  13      275.15      292.33     23.64 o 
   5   3  13      193.66      216.56     18.46 o 
   6   3  13        0.19       -5.16      5.16 o 
   7   3  13      477.78      466.94     32.69 o 
   8   3  13      845.78      819.83     55.86 o 
   9   3  13      390.99      338.10     28.23 o 
  10   3  13       74.15       73.03     10.87 o 
 -12   4  13      108.90       98.85     11.49 o 
 -11   4  13      222.75      229.12     24.79 o 
 -10   4  13      143.16      125.67     12.42 o 
  -9   4  13       27.25       25.44      6.09 o 
  -8   4  13        3.35        7.63      4.83 o 
  -7   4  13        1.18        0.60      4.39 o 
  -6   4  13       43.76       37.38      5.40 o 
  -5   4  13      999.04      851.96     73.12 o 
  -4   4  13     2061.37     1852.51    108.97 o 
  -3   4  13       64.16       55.25      6.20 o 
  -2   4  13        6.37        2.14      3.92 o 
  -1   4  13      722.22      819.27     43.66 o 
   0   4  13      449.96      518.34     24.33 o 
   1   4  13      162.39      189.01     11.08 o 
   2   4  13      227.02      241.98     13.47 o 
   3   4  13       41.73       44.43      5.05 o 
   4   4  13       63.74       53.29      7.42 o 
   5   4  13      294.72      290.94     21.91 o 
   6   4  13     1248.44     1227.56     81.12 o 
   7   4  13      729.90      673.40     49.19 o 
   8   4  13       53.64       54.80      8.90 o 
   9   4  13      257.42      242.10     20.69 o 
  10   4  13      439.73      461.53     35.21 o 
 -11   5  13        6.46        4.16      8.26 o 
 -10   5  13       19.81       22.06     12.68 o 
  -9   5  13      111.04       91.05      9.78 o 
  -8   5  13        0.87       -3.64      3.94 o 
  -7   5  13       12.52        8.64      4.00 o 
  -6   5  13       43.74       27.50      4.58 o 
  -5   5  13       39.22       32.27      5.96 o 
  -4   5  13        0.42       -1.06      8.22 o 
  -3   5  13      201.28      207.44     13.47 o 
  -2   5  13        2.26       -0.78      3.81 o 
  -1   5  13       22.01       24.21      4.79 o 
   0   5  13       60.00       57.63      6.45 o 
   1   5  13      129.30      170.40     11.63 o 
   2   5  13       59.30       63.71      7.91 o 
   3   5  13      122.26      127.26     14.31 o 
   4   5  13        1.46       -5.42      5.42 o 
   5   5  13       60.06       58.54      8.13 o 
   6   5  13       15.91       12.08      6.56 o 
   7   5  13        1.63        4.08      6.73 o 
   8   5  13      160.61      134.89     17.66 o 
   9   5  13       14.80       11.12      7.60 o 
  -9   6  13        8.59       10.22      7.50 o 
  -8   6  13        9.93       11.26      4.30 o 
  -7   6  13        7.22       12.54      3.85 o 
  -6   6  13        9.14        7.35      6.75 o 
  -5   6  13       24.15       19.64      6.81 o 
  -4   6  13        0.12       -3.14      6.29 o 
  -3   6  13       28.31       29.82      7.77 o 
  -2   6  13       37.51       42.20      7.88 o 
  -1   6  13      322.73      285.76     21.29 o 
   0   6  13        0.07       -0.94      4.46 o 
   1   6  13      140.68      172.93     15.03 o 
   2   6  13       50.06       58.11      7.96 o 
   3   6  13       40.41       48.14      7.17 o 
   4   6  13       23.98       26.88      6.72 o 
   5   6  13        0.17        8.90      6.14 o 
   6   6  13       97.78       66.10      8.97 o 
   7   6  13        4.78       11.19      7.08 o 
  -7   7  13        2.07       -4.23      7.69 o 
  -6   7  13       87.11       80.72     13.84 o 
  -5   7  13        0.04        9.08     12.68 o 
  -4   7  13       14.04       11.19      6.58 o 
  -3   7  13      138.69      137.12     24.08 o 
  -2   7  13      204.55      197.77     29.24 o 
  -1   7  13       44.80       44.75     11.60 o 
   0   7  13       74.18       74.06     11.26 o 
   1   7  13      138.69      173.32     17.03 o 
   2   7  13        4.81        5.63      7.44 o 
   3   7  13        5.41        0.29      5.71 o 
   4   7  13       19.31       25.69      6.79 o 
   5   7  13       26.50       30.60      7.10 o 
  -3   8  13       71.39       50.88     29.02 o 
  -2   8  13       11.44       -0.41      7.50 o 
  -1   8  13       53.65       38.16     13.45 o 
   0   8  13      162.25      167.35     17.12 o 
   1   8  13       78.85       97.40     12.77 o 
   2   8  13       18.01       41.28     10.81 o 
 -13   0  14       48.18       63.81     12.68 o 
 -12   0  14       15.79       27.68      9.61 o 
 -11   0  14      165.05      162.21     21.14 o 
 -10   0  14       18.00       29.98      8.84 o 
  -9   0  14      398.25      432.94     33.15 o 
  -8   0  14      459.89      486.76     54.01 o 
  -7   0  14      190.32      197.22     16.43 o 
  -6   0  14       50.38       41.71      5.76 o 
  -5   0  14      798.54      772.56     49.61 o 
  -4   0  14     1290.54     1160.93    105.12 o 
  -3   0  14      936.14      895.18     56.95 o 
  -2   0  14      660.90      687.66     44.11 o 
  -1   0  14     1112.84     1148.15     73.46 o 
   0   0  14      966.80     1003.50     63.17 o 
   1   0  14      208.00      247.36     26.77 o 
   2   0  14     2678.35     3007.24    187.04 o 
   3   0  14    13822.88    12997.48   1227.71 o 
   4   0  14     3722.12     3674.37    264.86 o 
   5   0  14      153.55      150.82     13.85 o 
   6   0  14       78.51       83.04      9.43 o 
   7   0  14     1462.41     1214.47    208.91 o 
   8   0  14      776.68      699.52     54.93 o 
   9   0  14      487.70      509.30     54.58 o 
  10   0  14      337.15      293.63     78.80 o 
  11   0  14       39.27       30.37      8.46 o 
 -13   1  14        1.96        6.89     10.19 o 
 -12   1  14       39.76       41.73      7.61 o 
 -11   1  14       59.83       65.78      7.17 o 
 -10   1  14      498.55      537.63     33.36 o 
  -9   1  14      211.13      214.78     15.02 o 
  -8   1  14        0.15       -1.26      4.88 o 
  -7   1  14       73.42       84.78     15.21 o 
  -6   1  14      441.39      457.89     31.79 o 
  -5   1  14      421.34      400.26     21.00 o 
  -4   1  14      882.98      908.10     43.41 o 
  -3   1  14       13.96       17.46      3.59 o 
  -2   1  14       40.33       43.70      3.63 o 
  -1   1  14      161.13      148.47      7.49 o 
   0   1  14      508.63      522.19     28.50 o 
   1   1  14     1140.64     1149.17     50.68 o 
   2   1  14     1632.67     1560.30     74.13 o 
   3   1  14      153.42      160.85      9.75 o 
   4   1  14     1892.93     1888.25     96.91 o 
   5   1  14      127.75      129.23      8.85 o 
   6   1  14      828.68      773.29     61.69 o 
   7   1  14      290.32      240.70     24.41 o 
   8   1  14       17.01       14.13      4.33 o 
   9   1  14        0.63       -3.06      9.61 o 
  10   1  14      168.55      167.61     31.33 o 
  11   1  14       80.37       85.29     27.48 o 
 -12   2  14       27.52       21.93      6.73 o 
 -11   2  14        0.05       -2.53      4.40 o 
 -10   2  14       17.99       32.84      5.33 o 
  -9   2  14       48.41       54.30      6.33 o 
  -8   2  14      122.58      118.76      9.34 o 
  -7   2  14        2.10       -3.07      4.90 o 
  -6   2  14      440.04      384.52     43.37 o 
  -5   2  14      361.01      341.59     24.24 o 
  -4   2  14       11.93        8.21      3.59 o 
  -3   2  14     2088.19     1971.30    105.82 o 
  -2   2  14      356.93      331.52     19.58 o 
  -1   2  14      143.99      130.40      8.32 o 
   0   2  14      261.02      262.44     13.47 o 
   1   2  14      508.91      509.58     22.47 o 
   2   2  14       64.58       69.82      7.45 o 
   3   2  14      144.50      148.84     10.22 o 
   4   2  14       12.99       11.07      4.81 o 
   5   2  14      123.01      125.97     10.31 o 
   6   2  14      205.59      181.83     11.33 o 
   7   2  14       42.15       33.00      7.62 o 
   8   2  14      284.58      275.80     38.82 o 
   9   2  14      403.54      341.68     29.98 o 
  10   2  14       78.00       84.41     15.82 o 
 -12   3  14        3.62       -1.48     13.45 o 
 -11   3  14        1.11        8.01      6.18 o 
 -10   3  14       45.02       41.24      7.38 o 
  -9   3  14        6.27        7.56      5.90 o 
  -8   3  14       75.44       82.71     20.31 o 
  -7   3  14       32.85       33.20      4.83 o 
  -6   3  14      150.73      152.37     10.85 o 
  -5   3  14        2.14       -1.19      3.00 o 
  -4   3  14      344.63      373.21     20.90 o 
  -3   3  14       60.45       51.00      6.80 o 
  -2   3  14      273.38      272.66     20.03 o 
  -1   3  14      253.03      270.11     15.88 o 
   0   3  14      249.02      270.74     14.42 o 
   1   3  14        6.75        2.76      3.25 o 
   2   3  14       79.65       71.76      5.71 o 
   3   3  14       38.57       55.12      6.54 o 
   4   3  14       69.04       78.30      9.80 o 
   5   3  14        4.49        6.48      6.18 o 
   6   3  14        8.00        8.93      5.99 o 
   7   3  14      147.98      154.82     15.24 o 
   8   3  14      324.75      338.10     25.46 o 
   9   3  14       78.95       77.62     11.14 o 
  10   3  14       87.97      114.37     14.18 o 
 -11   4  14        3.30        2.39      6.04 o 
 -10   4  14       20.59       25.73      6.33 o 
  -9   4  14        8.69        4.41      5.48 o 
  -8   4  14      117.10      101.33     16.16 o 
  -7   4  14       60.02       66.67     15.27 o 
  -6   4  14       84.72       72.37      7.46 o 
  -5   4  14        0.40       -1.44      6.32 o 
  -4   4  14      135.95      134.43     10.30 o 
  -3   4  14      193.20      185.52     12.54 o 
  -2   4  14      357.12      361.30     20.82 o 
  -1   4  14      374.97      361.88     21.07 o 
   0   4  14       89.86      100.16      6.81 o 
   1   4  14      120.19      131.15      8.17 o 
   2   4  14      334.76      374.87     19.44 o 
   3   4  14      538.66      576.82     34.40 o 
   4   4  14      300.13      281.43     21.06 o 
   5   4  14      153.28      127.80     14.63 o 
   6   4  14        6.73       11.22      6.90 o 
   7   4  14      134.49      133.66     14.29 o 
   8   4  14      182.57      145.56     14.03 o 
   9   4  14       55.10       49.55      9.51 o 
 -10   5  14       17.58       10.87      5.97 o 
  -9   5  14       12.09        9.68      5.82 o 
  -8   5  14        1.13        1.39      4.26 o 
  -7   5  14       17.54       13.27      4.99 o 
  -6   5  14        9.84       10.71      4.22 o 
  -5   5  14      156.43      156.89     12.76 o 
  -4   5  14      655.63      588.71     39.72 o 
  -3   5  14      146.01      151.32     11.02 o 
  -2   5  14        3.42       -3.36      4.39 o 
  -1   5  14      535.60      579.50     32.45 o 
   0   5  14     1181.09     1360.40     93.55 o 
   1   5  14      135.12      156.63     11.27 o 
   2   5  14       53.97       61.76      6.84 o 
   3   5  14        1.40       -5.51      5.94 o 
   4   5  14       18.14       13.92      6.07 o 
   5   5  14      154.30      154.47     13.75 o 
   6   5  14      344.45      365.38     26.68 o 
   7   5  14      296.78      304.10     23.28 o 
   8   5  14       14.70       10.27      7.55 o 
  -9   6  14       23.62       22.76     11.53 o 
  -8   6  14       77.56       72.66      8.30 o 
  -7   6  14       16.24       20.02      4.61 o 
  -6   6  14        9.14        6.88      4.02 o 
  -5   6  14        5.59       -1.92      6.99 o 
  -4   6  14       46.47       30.76      7.54 o 
  -3   6  14      361.02      360.53     26.41 o 
  -2   6  14      262.86      269.45     40.00 o 
  -1   6  14      261.11      281.36     25.52 o 
   0   6  14        2.47       -0.39      5.01 o 
   1   6  14      162.18      225.26     19.03 o 
   2   6  14      116.02      161.64     14.70 o 
   3   6  14      298.60      320.46     21.95 o 
   4   6  14      174.07      163.88     14.54 o 
   5   6  14       75.66       65.12      9.00 o 
   6   6  14       42.78       46.57      9.25 o 
   7   6  14       45.78       31.82     10.08 o 
  -6   7  14       43.99       28.06      9.23 o 
  -5   7  14       67.65       45.74     10.76 o 
  -4   7  14       37.55       37.75      8.28 o 
  -3   7  14        0.65       -0.85      6.79 o 
  -2   7  14        0.03        7.66      7.33 o 
  -1   7  14      137.74      143.27     19.36 o 
   0   7  14       38.96       61.85     13.04 o 
   1   7  14      299.20      398.14     34.05 o 
   2   7  14      113.15      146.54     17.78 o 
   3   7  14        8.71       -4.65      6.04 o 
   4   7  14      117.59      139.24     21.59 o 
 -12   1  15       26.29       17.24      6.78 o 
 -11   1  15        2.37        2.14      4.58 o 
 -10   1  15      109.96      118.82     14.12 o 
  -9   1  15      126.15      125.39     10.06 o 
  -8   1  15      464.00      494.34     30.92 o 
  -7   1  15      868.81      916.93     55.26 o 
  -6   1  15     1808.30     1742.97    110.74 o 
  -5   1  15      416.95      397.07     33.06 o 
  -4   1  15      205.31      200.23     11.76 o 
  -3   1  15      568.41      540.83     30.26 o 
  -2   1  15       99.57       92.51      5.94 o 
  -1   1  15       23.67       27.62      2.88 o 
   0   1  15      153.13      146.42     10.14 o 
   1   1  15      135.03      135.96      8.19 o 
   2   1  15        3.93        3.12      2.58 o 
   3   1  15      789.67      742.86     38.56 o 
   4   1  15      754.28      649.08     39.45 o 
   5   1  15        6.61        0.40      3.00 o 
   6   1  15       37.25       37.29      4.85 o 
   7   1  15      748.49      696.58     49.99 o 
   8   1  15      126.61      105.72     12.14 o 
   9   1  15        4.39        9.13      7.19 o 
  10   1  15       54.01       61.35     10.47 o 
 -12   2  15        8.85        8.84      6.78 o 
 -11   2  15       28.80       31.97      5.54 o 
 -10   2  15      116.31      120.70      9.95 o 
  -9   2  15      315.82      345.90     22.56 o 
  -8   2  15       49.44       51.17      5.99 o 
  -7   2  15        3.89       -3.86      4.11 o 
  -6   2  15      655.43      574.87     32.64 o 
  -5   2  15     2552.36     2341.69    125.52 o 
  -4   2  15      101.49       86.69      7.33 o 
  -3   2  15        9.33       18.79      4.19 o 
  -2   2  15       19.50       21.00      4.31 o 
  -1   2  15      251.42      237.89     15.96 o 
   0   2  15       56.78       64.81      5.35 o 
   1   2  15      392.26      406.26     18.61 o 
   2   2  15     1373.24     1537.49     69.05 o 
   3   2  15      447.62      398.92     28.10 o 
   4   2  15       40.66       42.07      6.10 o 
   5   2  15      278.47      284.21     19.29 o 
   6   2  15      672.37      646.48     49.70 o 
   7   2  15      357.58      350.64     28.78 o 
   8   2  15       37.93       25.23     18.26 o 
   9   2  15        0.14        8.45      7.76 o 
  10   2  15        1.30        1.00      7.40 o 
 -11   3  15        5.83       -1.68      6.04 o 
 -10   3  15       22.27       20.71      6.82 o 
  -9   3  15      224.96      212.95     39.77 o 
  -8   3  15      187.81      154.33     17.08 o 
  -7   3  15      222.08      206.24     26.59 o 
  -6   3  15      282.40      263.83     18.51 o 
  -5   3  15       74.49       71.90      5.97 o 
  -4   3  15      361.11      388.15     21.61 o 
  -3   3  15      396.89      393.17     22.86 o 
  -2   3  15     1680.90     1757.08    110.85 o 
  -1   3  15     1035.84     1110.85     57.49 o 
   0   3  15       74.24       77.97      6.59 o 
   1   3  15       35.34       39.07      4.97 o 
   2   3  15      978.87     1130.83     53.50 o 
   3   3  15      194.43      208.10     18.20 o 
   4   3  15      814.84      846.96     63.46 o 
   5   3  15      364.68      377.42     30.43 o 
   6   3  15       94.56       86.05     22.29 o 
   7   3  15       45.74       34.15      8.15 o 
   8   3  15      530.08      533.47     38.27 o 
   9   3  15      443.79      452.71     48.00 o 
 -11   4  15      169.78      158.32     15.10 o 
 -10   4  15      221.85      188.88     35.10 o 
  -9   4  15       19.14       18.83     10.33 o 
  -8   4  15        1.83        3.23      5.12 o 
  -7   4  15        7.49        9.53      5.28 o 
  -6   4  15       16.84       16.03      5.02 o 
  -5   4  15      343.22      351.98     23.31 o 
  -4   4  15      607.49      623.27     38.07 o 
  -3   4  15     1157.73     1151.63     68.28 o 
  -2   4  15       62.85       61.51      6.84 o 
  -1   4  15       45.49       74.25      8.62 o 
   0   4  15     1477.50     1748.06     93.22 o 
   1   4  15     1289.79     1486.60     76.53 o 
   2   4  15        2.84       -3.51      4.80 o 
   3   4  15        1.17        3.89      5.76 o 
   4   4  15       88.20       93.13      9.96 o 
   5   4  15       18.18       14.04      7.11 o 
   6   4  15      151.63      147.30     13.68 o 
   7   4  15      221.52      224.08     23.92 o 
   8   4  15       89.84       85.69     10.84 o 
   9   4  15        2.76       -0.04      7.36 o 
 -10   5  15       21.93       10.10      6.04 o 
  -9   5  15       15.31        2.93      5.24 o 
  -8   5  15       72.88       64.83     10.60 o 
  -7   5  15       16.77       11.92      5.44 o 
  -6   5  15      110.13       90.70      8.52 o 
  -5   5  15        5.81        2.17      5.32 o 
  -4   5  15       12.10       17.07      6.94 o 
  -3   5  15       43.55       41.70      6.21 o 
  -2   5  15       42.02       42.95      6.41 o 
  -1   5  15      245.06      269.29     17.06 o 
   0   5  15      241.87      274.76     17.24 o 
   1   5  15        0.13        1.90      5.23 o 
   2   5  15       26.63       31.36      7.09 o 
   3   5  15        1.37        0.07      5.76 o 
   4   5  15       21.31       11.24      6.44 o 
   5   5  15        0.46        1.09      6.41 o 
   6   5  15       48.74       58.54      8.88 o 
   7   5  15        0.22       -6.36      6.36 o 
  -8   6  15       12.22       11.67      5.18 o 
  -7   6  15        0.03       -2.77      4.48 o 
  -6   6  15        3.74        8.22      4.50 o 
  -5   6  15       21.29       24.28      4.88 o 
  -4   6  15       20.11       16.50      4.63 o 
  -3   6  15       54.24       58.81      8.76 o 
  -2   6  15        8.60        6.90      4.91 o 
  -1   6  15       39.33       42.28      9.96 o 
   0   6  15       34.19       41.26      6.62 o 
   1   6  15        4.05       -6.60      6.60 o 
   2   6  15       41.05       50.42      7.36 o 
   3   6  15        9.98       22.97      6.72 o 
   4   6  15        0.69       -2.47      6.47 o 
   5   6  15       23.61       40.23      7.93 o 
   6   6  15        0.58       -2.60      6.67 o 
  -5   7  15        0.02        2.31      8.84 o 
  -4   7  15        0.82        4.78      7.85 o 
  -3   7  15       12.15       19.76     15.73 o 
  -2   7  15      135.77      148.96     22.79 o 
  -1   7  15       42.15       42.63     14.78 o 
   0   7  15        0.08       -7.67      7.67 o 
   1   7  15       37.57       63.11     19.55 o 
   2   7  15       16.23       11.06      6.38 o 
   3   7  15        0.64       -4.09      7.46 o 
 -12   0  16        1.13       -5.00      8.84 o 
 -11   0  16       20.18       19.22      9.23 o 
 -10   0  16        1.10       16.14      9.61 o 
  -9   0  16       11.18       -0.98      6.97 o 
  -8   0  16       39.63       51.05     13.75 o 
  -7   0  16      355.72      349.28     50.25 o 
  -6   0  16      927.56      903.34     89.16 o 
  -5   0  16      660.93      691.50     46.57 o 
  -4   0  16     1912.62     1908.92    118.34 o 
  -3   0  16     1532.34     1526.87    102.62 o 
  -2   0  16     1505.56     1455.69     90.68 o 
  -1   0  16      294.55      311.04     21.68 o 
   0   0  16       39.19       28.92      6.77 o 
   1   0  16       27.79       13.07      4.83 o 
   2   0  16      792.81      708.02     65.92 o 
   3   0  16     4499.92     4302.91    309.30 o 
   4   0  16      697.81      681.80     51.46 o 
   5   0  16      579.82      554.81    108.20 o 
   6   0  16       17.24       18.06      7.50 o 
   7   0  16      768.40      729.82     71.49 o 
   8   0  16      484.55      430.49     58.43 o 
   9   0  16      277.04      286.16     85.14 o 
  10   0  16       10.79        9.23     18.07 o 
 -12   1  16        0.16       -3.39      9.80 o 
 -11   1  16       65.70       61.93      8.83 o 
 -10   1  16      141.74      144.30     19.86 o 
  -9   1  16      199.27      206.03     21.25 o 
  -8   1  16       92.42       84.77     10.38 o 
  -7   1  16       44.39       38.83      5.25 o 
  -6   1  16       46.87       48.21      6.74 o 
  -5   1  16     1130.99     1044.07     56.30 o 
  -4   1  16      919.63      894.52     44.53 o 
  -3   1  16      101.64      100.08      7.88 o 
  -2   1  16       44.45       39.22      5.01 o 
  -1   1  16      133.21      133.13      7.40 o 
   0   1  16      115.41      104.90      6.57 o 
   1   1  16      472.63      548.60     24.75 o 
   2   1  16     1696.90     1606.01     82.16 o 
   3   1  16        4.52        3.89      2.81 o 
   4   1  16        8.20        4.39      2.99 o 
   5   1  16      300.00      292.40     17.10 o 
   6   1  16      530.52      519.67     28.65 o 
   7   1  16      743.39      676.23     68.79 o 
   8   1  16       85.12       83.14      9.94 o 
   9   1  16       29.62       32.53      8.48 o 
  10   1  16       31.95       28.78      8.52 o 
 -12   2  16      136.85      163.63     15.76 o 
 -11   2  16       90.41      110.03      9.60 o 
 -10   2  16        0.10       -3.09      4.41 o 
  -9   2  16       92.81      110.61     19.20 o 
  -8   2  16       98.02       85.14     14.92 o 
  -7   2  16        0.99       -5.38      5.38 o 
  -6   2  16       23.27       21.17      5.01 o 
  -5   2  16      160.71      149.94     10.69 o 
  -4   2  16        5.80        7.10      4.15 o 
  -3   2  16        4.27        1.03      5.83 o 
  -2   2  16       63.29       66.35      6.44 o 
  -1   2  16      325.86      340.38     18.58 o 
   0   2  16      271.34      299.79     19.60 o 
   1   2  16      112.20      126.14      7.67 o 
   2   2  16      595.36      604.77     33.78 o 
   3   2  16       43.17       53.84      6.83 o 
   4   2  16       14.83       15.51      5.83 o 
   5   2  16       32.05       34.45      6.44 o 
   6   2  16      111.52       90.41     11.26 o 
   7   2  16       52.52       49.75      9.49 o 
   8   2  16      184.13      169.39     17.97 o 
   9   2  16      347.12      367.10     32.48 o 
 -11   3  16       23.71       32.69      7.14 o 
 -10   3  16       52.59       46.73      7.92 o 
  -9   3  16        2.07        4.68      6.17 o 
  -8   3  16       56.44       39.29     10.49 o 
  -7   3  16      101.46      108.97     10.95 o 
  -6   3  16        3.37       -4.19      4.66 o 
  -5   3  16      206.20      184.81     14.06 o 
  -4   3  16       10.13        7.61      3.97 o 
  -3   3  16       27.57       23.89      5.10 o 
  -2   3  16       18.78       17.33      5.65 o 
  -1   3  16       17.15       11.91      6.46 o 
   0   3  16      195.54      233.97     14.18 o 
   1   3  16      186.12      182.37     13.04 o 
   2   3  16        7.84        0.13      5.10 o 
   3   3  16      423.70      457.94     35.86 o 
   4   3  16       24.22       25.57     15.18 o 
   5   3  16       13.80       15.02     12.88 o 
   6   3  16      109.68      108.83     12.70 o 
   7   3  16        3.09       -6.82      6.82 o 
   8   3  16       88.81       72.25     10.40 o 
   9   3  16       17.46       14.17      8.28 o 
 -10   4  16        0.60       -2.27      5.87 o 
  -9   4  16        5.14        6.37      5.85 o 
  -8   4  16       53.40       45.10      7.27 o 
  -7   4  16        4.54       -0.38      6.07 o 
  -6   4  16        4.61        0.61      5.21 o 
  -5   4  16        0.40       -3.33      4.71 o 
  -4   4  16       73.82       63.04      7.01 o 
  -3   4  16      101.61      101.89      8.74 o 
  -2   4  16      289.67      259.64     16.38 o 
  -1   4  16      457.41      492.11     28.00 o 
   0   4  16       25.40       32.14      6.31 o 
   1   4  16       26.41       33.77      6.10 o 
   2   4  16       79.61       98.22      8.63 o 
   3   4  16      246.09      257.22     19.57 o 
   4   4  16       60.03       52.99      8.03 o 
   5   4  16       63.05       51.69      8.35 o 
   6   4  16        7.43        0.88      6.81 o 
   7   4  16      112.79      107.90     12.03 o 
   8   4  16       19.97       16.37      8.15 o 
  -9   5  16      177.56      157.65     29.21 o 
  -8   5  16        0.51       -5.85      9.17 o 
  -7   5  16       18.78       24.40      5.53 o 
  -6   5  16        4.11        9.36      4.85 o 
  -5   5  16       16.32       26.12      5.18 o 
  -4   5  16      192.35      187.47     18.53 o 
  -3   5  16      157.89      176.60     12.72 o 
  -2   5  16      113.76      113.29     14.67 o 
  -1   5  16      102.34      115.31     11.22 o 
   0   5  16      797.64      983.61     85.22 o 
   1   5  16      346.58      440.98     33.35 o 
   2   5  16      138.89      166.34     14.35 o 
   3   5  16      121.70      136.46     12.78 o 
   4   5  16       89.08       90.22     10.55 o 
   5   5  16       18.59       15.12      7.28 o 
   6   5  16      112.01      118.30     12.35 o 
   7   5  16       63.74       67.54      9.87 o 
  -7   6  16       24.45       24.81      5.97 o 
  -6   6  16       35.11       27.95      5.61 o 
  -5   6  16       36.21       41.95      6.23 o 
  -4   6  16        0.62       -3.99      4.30 o 
  -3   6  16        8.02        1.64      7.14 o 
  -2   6  16      215.80      276.90     28.35 o 
  -1   6  16      168.49      231.72     21.19 o 
   0   6  16      149.78      197.13     21.38 o 
   1   6  16        7.54        1.47      6.05 o 
   2   6  16      249.72      309.41     21.26 o 
   3   6  16      306.24      368.11     37.18 o 
   4   6  16      142.42      139.19     13.96 o 
   5   6  16       60.74       74.86     10.12 o 
  -4   7  16       44.97       38.05     11.15 o 
  -3   7  16        3.09       -3.75      7.10 o 
  -2   7  16       12.31       23.53      8.95 o 
  -1   7  16        5.05       13.10      8.60 o 
   0   7  16       19.18       10.35      8.93 o 
   1   7  16       65.44       63.73     11.32 o 
   2   7  16      129.70      156.45     22.20 o 
 -11   1  17        0.18        2.36      6.73 o 
 -10   1  17        0.93        4.72      7.46 o 
  -9   1  17        0.12        0.14      4.51 o 
  -8   1  17        1.19       -2.00      4.60 o 
  -7   1  17        4.07        4.50      4.60 o 
  -6   1  17      182.09      168.00     12.38 o 
  -5   1  17        1.54        8.09      4.92 o 
  -4   1  17      390.82      360.26     21.11 o 
  -3   1  17      220.45      208.50     14.59 o 
  -2   1  17      364.77      350.01     20.70 o 
  -1   1  17        7.09        6.13      3.55 o 
   0   1  17      191.19      194.30     10.59 o 
   1   1  17        0.13        2.76      2.45 o 
   2   1  17       58.89       57.25      5.17 o 
   3   1  17        1.12        2.27      3.05 o 
   4   1  17      560.09      541.57     29.46 o 
   5   1  17      214.41      202.64     15.47 o 
   6   1  17      168.63      161.82     13.97 o 
   7   1  17      168.16      175.43     14.93 o 
   8   1  17      412.99      358.22     31.45 o 
   9   1  17       44.72       46.32     14.61 o 
 -11   2  17       48.51       47.00     16.46 o 
 -10   2  17      172.40      181.15     23.19 o 
  -9   2  17       55.25       51.85      6.38 o 
  -8   2  17       13.85       12.16      4.59 o 
  -7   2  17       36.96       37.09      5.54 o 
  -6   2  17      335.01      311.08     19.03 o 
  -5   2  17      518.25      524.73     30.36 o 
  -4   2  17     1238.84     1257.97     68.13 o 
  -3   2  17      329.83      334.40     20.04 o 
  -2   2  17      155.18      128.94      9.54 o 
  -1   2  17       71.25       68.18      6.63 o 
   0   2  17      403.69      377.55     20.27 o 
   1   2  17      329.95      350.86     20.41 o 
   2   2  17     1090.21     1106.90     60.37 o 
   3   2  17     1481.41     1461.70     86.91 o 
   4   2  17       56.38       56.07      9.41 o 
   5   2  17       42.42       54.23      8.95 o 
   6   2  17      694.34      659.46     62.65 o 
   7   2  17      972.14      893.50     68.72 o 
   8   2  17       29.55       15.79      8.46 o 
   9   2  17        5.14        2.01      8.16 o 
 -11   3  17       48.73       54.56      8.43 o 
 -10   3  17        1.67       -0.47      6.19 o 
  -9   3  17      139.70      123.43     17.11 o 
  -8   3  17      267.21      262.06     35.86 o 
  -7   3  17      524.71      493.66     34.51 o 
  -6   3  17      156.84      153.87     15.76 o 
  -5   3  17       35.13       35.81      7.40 o 
  -4   3  17        8.66        3.64      5.73 o 
  -3   3  17      238.48      280.20     21.10 o 
  -2   3  17      349.07      360.54     25.84 o 
  -1   3  17     1282.21     1363.65     77.44 o 
   0   3  17      562.69      592.55     35.35 o 
   1   3  17       19.19       16.94      5.83 o 
   2   3  17       57.47       63.67      7.81 o 
   3   3  17     1424.85     1402.45    103.42 o 
   4   3  17      144.63      153.41     17.10 o 
   5   3  17      338.83      371.68     30.41 o 
   6   3  17        1.91        0.27      7.25 o 
   7   3  17        7.19       -0.10      7.36 o 
   8   3  17       88.35       78.69     10.86 o 
 -10   4  17       50.42       53.87      8.77 o 
  -9   4  17      112.14      111.17     19.64 o 
  -8   4  17       10.97        0.91      6.85 o 
  -7   4  17       63.77       73.00      8.84 o 
  -6   4  17      226.67      260.65     25.92 o 
  -5   4  17       83.18       75.00     11.48 o 
  -4   4  17      109.86      108.95      9.47 o 
  -3   4  17      135.46      143.53     11.18 o 
  -2   4  17       56.67       68.07      9.03 o 
  -1   4  17        1.05       -4.01      6.20 o 
   0   4  17      492.68      532.59     29.93 o 
   1   4  17      841.50     1001.80     58.12 o 
   2   4  17      302.17      347.45     23.18 o 
   3   4  17        2.56       -4.08      6.17 o 
   4   4  17       45.02       39.12      7.85 o 
   5   4  17       14.27       10.57      7.20 o 
   6   4  17       10.30        5.56      7.22 o 
   7   4  17       15.14       12.67      7.84 o 
  -8   5  17       11.08        8.14      7.30 o 
  -7   5  17       55.12       56.07      7.28 o 
  -6   5  17       12.00       11.05      5.31 o 
  -5   5  17        2.80        3.37      5.04 o 
  -4   5  17        3.71       -1.05      5.22 o 
  -3   5  17       21.18       28.38      6.14 o 
  -2   5  17       75.07       92.98      8.93 o 
  -1   5  17      126.22      146.36     15.98 o 
   0   5  17      283.97      344.09     27.40 o 
   1   5  17       24.50       41.94      6.98 o 
   2   5  17        0.32        1.08      6.36 o 
   3   5  17       88.68      128.89     16.15 o 
   4   5  17      111.69      134.34     14.27 o 
   5   5  17       44.00       34.48      8.12 o 
   6   5  17       39.95       55.57      9.44 o 
  -6   6  17        0.99        7.28      5.61 o 
  -5   6  17        0.09       -0.73      5.14 o 
  -4   6  17       64.37       68.86     10.78 o 
  -3   6  17       27.60       20.93      5.90 o 
  -2   6  17        3.69        8.22      5.84 o 
  -1   6  17        6.85       11.17      6.49 o 
   0   6  17       13.61       13.64      6.74 o 
   1   6  17       52.76       62.03      9.28 o 
   2   6  17        0.70        6.39      7.33 o 
   3   6  17        0.37        9.47      7.63 o 
   4   6  17        3.61        4.08      7.39 o 
  -2   7  17       11.01       12.93      8.35 o 
  -1   7  17       28.36        9.97      8.78 o 
 -11   0  18       11.24       20.37      9.99 o 
 -10   0  18        4.63        5.77      8.84 o 
  -9   0  18       61.61       74.95     13.84 o 
  -8   0  18      172.29      139.91     19.60 o 
  -7   0  18        3.08       -6.72      6.72 o 
  -6   0  18     2697.00     2757.31    203.25 o 
  -5   0  18      185.66      198.51     22.51 o 
  -4   0  18       51.15       42.16      6.15 o 
  -3   0  18      645.63      660.45     43.03 o 
  -2   0  18      984.13      935.27     69.30 o 
  -1   0  18      151.31      176.45     15.43 o 
   0   0  18       24.57       31.46      6.11 o 
   1   0  18       26.36       31.16      9.23 o 
   2   0  18        2.68        3.01      4.70 o 
   3   0  18       51.81       47.71      7.10 o 
   4   0  18       42.77       47.26      8.65 o 
   5   0  18      485.92      498.20     39.58 o 
   6   0  18      859.58      822.33    144.91 o 
   7   0  18        1.40        4.72     18.45 o 
   8   0  18      879.66      652.68     78.03 o 
   9   0  18      290.71      179.12     33.44 o 
 -11   1  18       45.50       47.47      8.56 o 
 -10   1  18      129.83      179.03     16.71 o 
  -9   1  18      177.42      203.99     23.14 o 
  -8   1  18       50.44       50.66      7.97 o 
  -7   1  18      215.46      220.14     14.40 o 
  -6   1  18       50.59       45.95      6.55 o 
  -5   1  18      823.75      811.38     41.34 o 
  -4   1  18      546.69      528.32     30.09 o 
  -3   1  18      293.55      322.61     19.38 o 
  -2   1  18       88.77       77.92      7.14 o 
  -1   1  18       65.27       70.11      6.90 o 
   0   1  18      229.00      250.56     17.14 o 
   1   1  18      729.99      799.94     44.12 o 
   2   1  18      208.22      218.51     22.88 o 
   3   1  18       47.04       47.73      6.80 o 
   4   1  18        0.07       -5.13      5.13 o 
   5   1  18        3.67       -1.99      5.78 o 
   6   1  18      507.93      478.73     46.34 o 
   7   1  18      626.17      647.37     42.54 o 
   8   1  18      233.19      260.72     32.29 o 
 -11   2  18       59.87       77.26     14.22 o 
 -10   2  18       16.12       17.00      5.27 o 
  -9   2  18        2.27        4.29      4.70 o 
  -8   2  18        4.55       -2.79      4.44 o 
  -7   2  18       32.83       28.40      5.25 o 
  -6   2  18       20.06       22.61      5.96 o 
  -5   2  18       20.98       19.99      7.66 o 
  -4   2  18        0.68       13.07      4.89 o 
  -3   2  18        4.30        5.72      4.69 o 
  -2   2  18       10.13        2.32      4.54 o 
  -1   2  18      245.74      263.80     16.52 o 
   0   2  18      560.77      612.44     31.52 o 
   1   2  18      114.05      108.17      8.68 o 
   2   2  18      739.68      723.57     44.52 o 
   3   2  18      539.25      545.80     34.76 o 
   4   2  18      176.21      167.78     16.47 o 
   5   2  18        4.40       -0.85      7.10 o 
   6   2  18        1.40       -6.97      6.97 o 
   7   2  18       37.28       41.92      9.78 o 
   8   2  18        1.30        8.32      9.42 o 
 -10   3  18        5.51        4.45      6.34 o 
  -9   3  18        0.29       -3.83      8.51 o 
  -8   3  18        4.88       -7.50      8.11 o 
  -7   3  18        9.70       18.88      6.59 o 
  -6   3  18       67.67       64.97     10.51 o 
  -5   3  18       14.32       16.15      5.83 o 
  -4   3  18       92.55       97.06     10.41 o 
  -3   3  18       41.27       38.45      7.45 o 
  -2   3  18        3.46        3.69      5.87 o 
  -1   3  18      481.13      481.89     29.76 o 
   0   3  18      226.40      223.80     16.70 o 
   1   3  18      229.14      227.59     17.31 o 
   2   3  18        0.89       -6.62      6.62 o 
   3   3  18       13.26       20.32      7.87 o 
   4   3  18      102.33      100.28     13.65 o 
   5   3  18        0.86       -2.33      7.29 o 
   6   3  18       29.88       32.77      9.17 o 
   7   3  18       16.59       16.43      7.86 o 
  -9   4  18        7.97       11.15      6.63 o 
  -8   4  18        7.75        6.60      7.05 o 
  -7   4  18       16.18       13.30      6.59 o 
  -6   4  18        9.87       12.37      6.39 o 
  -5   4  18       11.86        6.41      6.33 o 
  -4   4  18        3.98        0.39      5.19 o 
  -3   4  18        0.37       -6.42      6.48 o 
  -2   4  18      188.52      218.89     14.78 o 
  -1   4  18      174.36      188.79     13.45 o 
   0   4  18        5.39       -0.74      5.74 o 
   1   4  18        0.20       -3.38      6.29 o 
   2   4  18      174.81      228.38     34.80 o 
   3   4  18       74.17       60.20      9.16 o 
   4   4  18       48.79       43.83      8.33 o 
   5   4  18       28.24       32.46      8.03 o 
   6   4  18        6.11        5.97      7.89 o 
  -8   5  18       39.91       37.88      7.82 o 
  -7   5  18        0.97       -2.95      5.97 o 
  -6   5  18       69.93       77.02     16.85 o 
  -5   5  18       97.74       96.38      9.61 o 
  -4   5  18       30.40       31.49      5.99 o 
  -3   5  18       96.19       99.66      9.28 o 
  -2   5  18      129.10      136.60     11.05 o 
  -1   5  18        7.35       -1.31      5.67 o 
   0   5  18        2.17       -0.26      5.98 o 
   1   5  18      416.17      507.43     61.14 o 
   2   5  18      211.80      249.25     24.08 o 
   3   5  18       31.34       14.06      7.53 o 
   4   5  18       19.53       20.12      8.03 o 
   5   5  18       64.00       63.25      9.86 o 
  -5   6  18       13.65        9.67      6.73 o 
  -4   6  18        5.30        6.56      7.15 o 
  -3   6  18       20.10       18.96      6.08 o 
  -2   6  18       52.38       64.32     14.59 o 
  -1   6  18      153.79      203.35     25.91 o 
   0   6  18      127.92      164.49     32.34 o 
   1   6  18       76.81      103.54     13.17 o 
   2   6  18       40.08       31.34     15.08 o 
   3   6  18      141.78      196.63     24.51 o 
 -10   1  19       12.29       25.46      7.74 o 
  -9   1  19       15.73       20.17      6.93 o 
  -8   1  19       13.57       18.24      5.05 o 
  -7   1  19        8.00       14.33      5.13 o 
  -6   1  19        6.71       -1.55      4.58 o 
  -5   1  19      508.18      535.72     30.78 o 
  -4   1  19        7.52       12.10      4.82 o 
  -3   1  19       10.09        5.92      4.70 o 
  -2   1  19      264.28      271.55     17.00 o 
  -1   1  19      492.03      476.97     30.32 o 
   0   1  19       16.32       19.30      4.89 o 
   1   1  19       41.44       49.85      8.58 o 
   2   1  19       72.16       65.06      7.64 o 
   3   1  19       30.57       15.22      6.83 o 
   4   1  19       65.10       55.62      7.74 o 
   5   1  19       50.57       35.51      7.52 o 
   6   1  19      305.19      271.34     20.61 o 
   7   1  19        1.04       -7.07      7.07 o 
   8   1  19       67.76       66.45     17.49 o 
 -10   2  19       69.83       70.86     10.57 o 
  -9   2  19       47.98       58.95      7.73 o 
  -8   2  19        9.75       -3.13      4.52 o 
  -7   2  19        6.55       12.37      5.05 o 
  -6   2  19       21.83       19.65      5.04 o 
  -5   2  19      282.53      280.55     17.87 o 
  -4   2  19      718.51      701.91     39.56 o 
  -3   2  19      703.16      675.05     38.02 o 
  -2   2  19      508.85      489.50     28.28 o 
  -1   2  19      138.50      135.18     10.37 o 
   0   2  19      797.16      875.89     52.12 o 
   1   2  19      503.48      487.04     31.13 o 
   2   2  19      638.09      624.54     39.42 o 
   3   2  19      103.22       95.57     11.81 o 
   4   2  19       11.98        9.06      7.45 o 
   5   2  19        4.94       -5.10      6.80 o 
   6   2  19      101.79      106.99     13.51 o 
   7   2  19      307.15      277.94     49.20 o 
  -9   3  19        0.76       -2.95      6.18 o 
  -8   3  19      127.13      110.35     11.51 o 
  -7   3  19       88.75       91.03     10.58 o 
  -6   3  19       87.56       97.08     10.62 o 
  -5   3  19        3.32       -6.71      8.60 o 
  -4   3  19        4.12       -4.61      6.24 o 
  -3   3  19       99.28      127.39     13.54 o 
  -2   3  19      105.69      117.40     10.90 o 
  -1   3  19      477.52      510.38     31.20 o 
   0   3  19      282.60      357.81     23.26 o 
   1   3  19      208.91      190.50     18.07 o 
   2   3  19       14.43       24.70      8.58 o 
   3   3  19      616.48      684.19     82.83 o 
   4   3  19      344.71      342.74     28.75 o 
   5   3  19      164.17      182.67     18.31 o 
   6   3  19       93.88      107.21     13.56 o 
   7   3  19       17.03       19.12      8.59 o 
  -8   4  19      113.07      114.00     11.93 o 
  -7   4  19       23.44       15.44      6.54 o 
  -6   4  19       51.96       36.19      7.75 o 
  -5   4  19      167.54      163.94     12.43 o 
  -4   4  19       20.07       15.60      5.88 o 
  -3   4  19       10.61        7.16      5.61 o 
  -2   4  19        1.51        3.39      5.68 o 
  -1   4  19       65.33       66.44     13.54 o 
   0   4  19        0.97       -6.47      6.47 o 
   1   4  19      139.52      157.85     18.97 o 
   2   4  19     1044.05      921.11     81.06 o 
   3   4  19      226.69      257.76     21.13 o 
   4   4  19        6.10       16.10      7.99 o 
   5   4  19       79.86       84.27     11.80 o 
   6   4  19      193.86      235.25     20.07 o 
  -7   5  19       74.24       78.29     15.95 o 
  -6   5  19       43.97       45.02     10.97 o 
  -5   5  19       78.29       90.11     10.06 o 
  -4   5  19       34.86       35.17      6.72 o 
  -3   5  19       13.29       13.25      5.99 o 
  -2   5  19      107.47      152.26     14.73 o 
  -1   5  19       31.41       40.76      7.32 o 
   0   5  19       13.35        8.88      7.33 o 
   1   5  19      131.51      172.73     23.86 o 
   2   5  19       49.06       64.09     12.98 o 
   3   5  19        3.64        0.87      7.65 o 
   4   5  19      147.84      175.10     19.61 o 
  -3   6  19        4.55       -5.72      5.72 o 
  -2   6  19        9.48       16.31      7.02 o 
  -1   6  19       31.00       54.59     15.95 o 
   0   6  19        2.29        8.68      7.73 o 
   1   6  19        0.79        0.25      7.57 o 
 -10   0  20       14.99       19.22     10.38 o 
  -9   0  20       26.33       26.52     11.15 o 
  -8   0  20       14.84       10.38      8.84 o 
  -7   0  20        7.00        4.23      8.84 o 
  -6   0  20      194.49      189.11     24.60 o 
  -5   0  20      267.51      282.13     33.83 o 
  -4   0  20       94.89       93.96     12.64 o 
  -3   0  20      148.54      145.43     14.61 o 
  -2   0  20       64.87       69.96     11.92 o 
  -1   0  20     1172.65     1186.31     87.78 o 
   0   0  20      728.32      732.79     55.29 o 
   1   0  20       29.60       35.44      6.81 o 
   2   0  20       42.69       49.85      7.39 o 
   3   0  20       19.67       22.54      9.03 o 
   4   0  20       22.88       26.84     10.76 o 
   5   0  20      261.28      247.92     35.36 o 
   6   0  20      230.81      193.34     31.90 o 
   7   0  20       69.67       51.51     22.68 o 
 -10   1  20      153.79      158.56     15.76 o 
  -9   1  20       97.43       93.93     16.14 o 
  -8   1  20       27.39       31.52      7.07 o 
  -7   1  20      120.14      117.42      9.90 o 
  -6   1  20       54.71       47.28      6.02 o 
  -5   1  20      148.79      158.14     13.15 o 
  -4   1  20      274.36      310.28     19.13 o 
  -3   1  20      173.43      164.24     11.62 o 
  -2   1  20      198.53      210.98     13.95 o 
  -1   1  20       87.41       76.93      9.53 o 
   0   1  20      369.49      365.61     28.73 o 
   1   1  20      298.46      309.51     21.06 o 
   2   1  20      256.91      277.45     19.55 o 
   3   1  20       40.89       40.31      6.96 o 
   4   1  20       71.42       75.17      9.18 o 
   5   1  20        0.26        0.56      6.41 o 
   6   1  20       89.01       94.51     12.31 o 
   7   1  20      410.66      419.18     55.93 o 
  -9   2  20        5.26        3.53      6.65 o 
  -8   2  20        3.12       -2.92      4.82 o 
  -7   2  20      468.41      490.77     28.74 o 
  -6   2  20      273.99      291.39     18.37 o 
  -5   2  20       43.34       36.94      5.93 o 
  -4   2  20       53.14       72.25      8.60 o 
  -3   2  20       78.72       95.25      8.57 o 
  -2   2  20        1.18        4.48      5.19 o 
  -1   2  20        1.31       10.54      5.01 o 
   0   2  20      152.74      147.23     12.23 o 
   1   2  20       19.74       40.16      7.11 o 
   2   2  20       69.47       67.24      9.97 o 
   3   2  20       56.12       58.70      9.70 o 
   4   2  20       10.50        9.06     12.11 o 
   5   2  20      133.03      135.74     15.04 o 
   6   2  20       30.55       22.88      9.30 o 
  -8   3  20       58.59       54.44     15.73 o 
  -7   3  20       34.30       30.15     10.10 o 
  -6   3  20        5.40        6.00      6.83 o 
  -5   3  20       12.28        7.35      5.73 o 
  -4   3  20        0.12       -4.33      6.41 o 
  -3   3  20       64.31       64.93      8.48 o 
  -2   3  20        1.21        6.07      6.21 o 
  -1   3  20       33.63       42.93      8.19 o 
   0   3  20      147.81      169.90     15.20 o 
   1   3  20       18.84       21.42      8.21 o 
   2   3  20       35.08       26.73     12.49 o 
   3   3  20        2.34        8.26      8.50 o 
   4   3  20       21.03       18.72      9.02 o 
   5   3  20        2.26       -2.03      8.60 o 
   6   3  20       42.84       60.91     11.87 o 
  -7   4  20      111.58      119.61     15.39 o 
  -6   4  20       81.40       88.84     14.57 o 
  -5   4  20        4.17        7.26      6.99 o 
  -4   4  20        0.84        1.63      5.59 o 
  -3   4  20        0.52       -0.08      5.61 o 
  -2   4  20       42.65       43.06      7.17 o 
  -1   4  20        6.30       -1.24      6.51 o 
   0   4  20       38.80       38.02      7.91 o 
   1   4  20       19.24       18.67      7.96 o 
   2   4  20       30.66       32.53      8.95 o 
   3   4  20        4.05       14.21      8.38 o 
   4   4  20       24.38       19.45      8.75 o 
  -5   5  20      163.86      176.49     15.35 o 
  -4   5  20       24.66       21.42      6.78 o 
  -3   5  20       44.82       52.28      8.38 o 
  -2   5  20        5.04        8.91      7.32 o 
  -1   5  20        4.01        0.97      7.20 o 
   0   5  20       22.09       32.26      8.72 o 
   1   5  20      104.81      132.13     34.04 o 
   2   5  20      182.44      231.91     30.56 o 
  -9   1  21        6.75        3.46      7.07 o 
  -8   1  21       59.76       50.79      8.68 o 
  -7   1  21        0.57       -1.37      6.38 o 
  -6   1  21       10.76       12.48      5.36 o 
  -5   1  21       58.93       72.92      7.30 o 
  -4   1  21       14.07       14.32      5.34 o 
  -3   1  21       42.03       33.39      5.98 o 
  -2   1  21      120.54      117.43     10.33 o 
  -1   1  21      438.02      427.76     28.02 o 
   0   1  21      362.19      410.32     27.06 o 
   1   1  21        2.91        5.87      7.09 o 
   2   1  21       90.03       90.91      9.56 o 
   3   1  21      120.35      108.03     14.05 o 
   4   1  21        4.45       12.74      6.50 o 
   5   1  21        2.30       -3.13      6.60 o 
   6   1  21        4.56        3.87      7.37 o 
  -8   2  21       12.43       10.95      7.07 o 
  -7   2  21        0.47        5.12      6.52 o 
  -6   2  21        5.56        9.04      5.43 o 
  -5   2  21       62.46       51.41     10.18 o 
  -4   2  21      122.05      128.16     10.19 o 
  -3   2  21       95.39       91.33      8.52 o 
  -2   2  21      247.86      255.35     16.69 o 
  -1   2  21        0.15       -0.96      5.71 o 
   0   2  21      144.11      160.68     13.50 o 
   1   2  21      421.02      435.65     35.45 o 
   2   2  21      351.45      421.42     34.19 o 
   3   2  21       23.13       18.71     16.72 o 
   4   2  21       10.04        4.02      9.61 o 
   5   2  21       12.92       17.91      9.80 o 
  -7   3  21        1.59        1.86      9.71 o 
  -6   3  21      245.19      256.39     21.65 o 
  -5   3  21       82.14       76.16      8.84 o 
  -4   3  21        1.92       -3.48      6.75 o 
  -3   3  21        9.92       10.44      7.32 o 
  -2   3  21       99.54      121.39     15.66 o 
  -1   3  21       65.66       60.34      9.32 o 
   0   3  21       90.96      116.52     13.83 o 
   1   3  21      169.43      157.33     16.40 o 
   2   3  21        3.94        2.41      8.68 o 
   3   3  21      183.05      209.45     20.09 o 
   4   3  21      194.15      199.55     19.98 o 
  -6   4  21        0.91        9.00      7.23 o 
  -5   4  21      102.15      101.11     10.80 o 
  -4   4  21      216.97      252.62     18.81 o 
  -3   4  21      112.77      138.35     11.38 o 
  -2   4  21       18.38       14.36      7.10 o 
  -1   4  21        8.57       -4.39      6.66 o 
   0   4  21       17.89       14.56      7.50 o 
   1   4  21      100.00       86.34     18.90 o 
   2   4  21      212.46      270.58     21.92 o 
   3   4  21      204.10      222.70     20.24 o 
  -3   5  21       60.45       79.87     10.51 o 
  -2   5  21        7.94       18.91      7.91 o 
  -1   5  21        8.69       10.33      7.95 o 
   0   5  21       28.67       25.79      8.36 o 
  -8   0  22       47.21       59.58     13.84 o 
  -7   0  22      282.31      327.49     38.82 o 
  -6   0  22      110.10      123.00     18.83 o 
  -5   0  22      182.74      168.74     23.45 o 
  -4   0  22       91.59       79.18     15.38 o 
  -3   0  22      100.97       91.48     16.91 o 
  -2   0  22       46.79       17.68     12.68 o 
  -1   0  22     1002.94      895.22     96.09 o 
   0   0  22      530.67      523.52     59.19 o 
   1   0  22      307.67      350.55     42.67 o 
   2   0  22       39.95       20.37     14.22 o 
   3   0  22       62.70       63.04     16.91 o 
   4   0  22      176.64      168.36     28.06 o 
   5   0  22        9.10       -8.46     16.53 o 
  -8   1  22       83.75       92.43     11.55 o 
  -7   1  22        0.79       -7.42      8.26 o 
  -6   1  22        7.19        0.87      6.93 o 
  -5   1  22       97.19       76.62     10.46 o 
  -4   1  22       42.63       47.44      6.79 o 
  -3   1  22       59.10       55.62      7.34 o 
  -2   1  22      346.60      324.94     22.02 o 
  -1   1  22       93.52       88.13      9.03 o 
   0   1  22       19.10       32.51      6.62 o 
   1   1  22      248.04      246.91     18.14 o 
   2   1  22      262.61      265.95     23.18 o 
   3   1  22      257.28      260.07     19.36 o 
   4   1  22       40.18       30.45      7.52 o 
   5   1  22        1.46       -0.61      6.73 o 
  -7   2  22        1.96       -2.56      6.93 o 
  -6   2  22      162.85      168.29     16.44 o 
  -5   2  22        9.75       23.44      9.60 o 
  -4   2  22        0.15        9.41      6.83 o 
  -3   2  22        0.45       -3.67      5.22 o 
  -2   2  22       54.80       52.07     10.64 o 
  -1   2  22       10.49        5.68      7.83 o 
   0   2  22       28.03       15.27      8.22 o 
   1   2  22       46.87       51.11      9.70 o 
   2   2  22      116.24      140.46     24.98 o 
   3   2  22       47.27       45.78     23.64 o 
   4   2  22       28.45       30.13      9.19 o 
  -6   3  22       40.09       43.12      9.13 o 
  -5   3  22       18.16       21.97      7.62 o 
  -4   3  22       10.84        2.34     11.54 o 
  -3   3  22       17.57       23.69      7.67 o 
  -2   3  22        0.82        7.73      7.63 o 
  -1   3  22       36.92       47.91      8.93 o 
   0   3  22        1.46       -7.21      7.85 o 
   1   3  22       37.24       23.93     11.92 o 
   2   3  22       76.92       95.03     24.02 o 
   3   3  22        3.18        6.60      9.14 o 
  -4   4  22       24.70       30.40      7.95 o 
  -3   4  22        0.05        8.01      7.28 o 
  -2   4  22        1.21       -3.11      7.25 o 
  -1   4  22        5.41        7.98      7.96 o 
   0   4  22       78.28       86.26     11.58 o 
   1   4  22       43.58       45.16      9.71 o 
  -6   1  23       42.07       54.28      9.51 o 
  -5   1  23        0.28        3.61     13.07 o 
  -4   1  23        2.20        5.85     13.26 o 
  -3   1  23        4.11        5.11      7.83 o 
  -2   1  23       29.17       36.51      8.70 o 
  -1   1  23        5.93       -0.25      6.08 o 
   0   1  23      176.27      176.60     14.07 o 
   1   1  23      117.26      128.07     11.76 o 
   2   1  23        1.91        9.29      6.33 o 
   3   1  23       76.67       98.16     14.41 o 
  -6   2  23        0.04        0.83      7.32 o 
  -5   2  23       76.32       75.84     12.68 o 
  -4   2  23        3.38        6.52      6.92 o 
  -3   2  23       40.76       42.22      8.15 o 
  -2   2  23       11.16       14.15     12.30 o 
  -1   2  23      127.97      155.19     16.28 o 
   0   2  23        3.36        0.54     12.11 o 
   1   2  23      114.27      129.12     14.83 o 
   2   2  23      207.51      235.75     22.16 o 
   3   2  23       67.27       62.00     10.87 o 
  -4   3  23        5.41       -4.19      7.48 o 
  -3   3  23        0.76       -0.71      7.42 o 
  -2   3  23      101.97      122.68     13.22 o 
  -1   3  23      113.85      121.89     14.65 o 
   0   3  23       69.80       70.27     11.71 o 
   1   3  23       82.92      100.48     13.79 o 
  -5   0  24       73.25       54.58     13.84 o 
  -4   0  24        4.40       -8.84     10.38 o 
  -3   0  24        4.93        0.38     11.53 o 
  -2   0  24        2.83       -1.15     11.53 o 
  -1   0  24       60.25       51.12     14.61 o 
   0   0  24      285.68      266.37     35.36 o 
   1   0  24      388.49      410.52     49.58 o 
   2   0  24      239.31      232.93     33.06 o 
  -5   1  24       15.46       10.03      8.01 o 
  -4   1  24       48.69       53.91     10.05 o 
  -3   1  24       57.30       44.15      9.77 o 
  -2   1  24      147.27      153.61     27.48 o 
  -1   1  24       48.86       53.46     10.59 o 
   0   1  24        0.20       -6.26      8.83 o 
   1   1  24       24.83       24.45     10.86 o 
  -3   2  24       50.58       69.36     10.71 o 
  -2   2  24       48.17       39.51      9.23 o 
  -1   2  24      103.70      113.67     13.73 o 
   0   2  24       40.63       47.76      9.88 o 
                                                 
